# Supplementary material for: Identification of new members of the MAPK gene family in plants shows diverse conserved domains and novel activation loop variants
Source: BMC Genomics. 2015 Feb 6;16(1):58. doi: 10.1186/s12864-015-1244-7 (PMC4363184; doi:10.1186/s12864-015-1244-7)
Supplement: Additional file 4: — Additional data file showing multiple sequence alignment of all studied MAPK genes of 40 different plant species. [file 12864_2015_1244_MOESM4_ESM.txt]

            1                                                                                                                                                                                                 180
   AtMPK13                                                                                                                                                                                                       
   AtMPK11                                                                                                                                                                                                       
  EgMPK6-2                                                                                                                                                                                                       
 GmMPK20-1                                                                                                                                                                                                       
 GmMPK20-2                                                                                                                                                                                                       
PvulMPK20-                                                                                                                                                                                                       
 GmMPK20-3                                                                                                                                                                                                       
 GmMPK20-4                                                                                                                                                                                                       
 MtMPK20-1                                                                                                                                                                                                       
 MtMPK20-3                                                                                                                                                                                                       
PvulMPK20-                                                                                                                                                                                                       
   CpMPK20                                                                                                                                                                                                       
 PtMPK20-1                                                                                                                                                                                                       
 PtMPK20-2                                                                                                                                                                                                       
   TcMPK20                                                                                                                                                                                                       
   CsMPK20                                                                                                                                                                                                       
   CcMPK20                                                                                                                                                                                                       
   RcMPK20                                                                                                                                                                                                       
   FVMPK20                                                                                                                                                                                                       
 MdMPK20-2                                                                                                                                                                                                       
 PperMPK20                                                                                                                                                                                                       
   AcMPK20                                                                                                                                                                                                       
   SlMPK20                                                                                                                                                                                                       
   StMPK20                                                                                                                                                                                                       
 GrMPK20-1                                                                                                                                                                                                       
CsatMPK20-                                                                                                                                                                                                       
   EgMPK20                                                                                                                                                                                                       
   MeMPK20                                                                                                                                                                                                       
 GrMPK20-2                                                                                                                                                                                                       
CsatMPK20-                                                                                                                                                                                                       
   BrMPK20                                                                                                                                                                                                       
   CrMPK20                                                                                                                                                                                                       
   AtMPK20                                                                                                                                                                                                       
   ThMPK20                                                                                                                                                                                                       
 MdMPK20-1                                                                                                                                                                                                       
   MgMPK20                                                                                                                                                                                                       
 BdMPK20-1                                                                                                                                                                                                       
 OsMPK20-1                                                                                                                                                                                                       
 PvMPK20-1                                                                                                                                                                                                       
 PvMPK20-3                                                                                                                                                                                                       
 SiMPK20-1                                                                                                                                                                                                       
 SbMPK20-1                                                                                                                                                                                                       
 PvMPK20-2                                                                                                                                                                                                       
 PvMPK20-7                                                                                                                                                                                                       
 SbMPK20-2                                                                                                                                                                                                       
 ZmMPK20-2                                                                                                                                                                                                       
 BdMPK20-2                                                                                                                                                                                                       
 GmMPK19-2                                                                                                                                                                                                       
 PvulMPK19                                                                                                                                                                                                       
   MtMPK19                                                                                                                                                                                                       
   CpMPK19                                                                                                                                                                                                       
 PtMPK19-1                                                                                                                                                                                                       
 PtMPK19-2                                                                                                                                                                                                       
   RcMPK19                                                                                                                                                                                                       
   CcMPK19                                                                                                                                                                                                       
   EgMPK19                                                                                                                                                                                                       
 GrMPK19-1                                                                                                                                                                                                       
 GrMPK19-2                                                                                                                                                                                                       
 GrMPK19-3                                                                                                                                                                                                       
   TcMPK19                                                                                                                                                                                                       
   FVMPK19                                                                                                                                                                                                       
 MdMPK19-1                                                                                                                                                                                                       
 MdMPK19-2                                                                                                                                                                                                       
 MdMPK19-4                                                                                                                                                                                                       
 MdMPK19-3                                                                                                                                                                                                       
 LuMPK18-1                                                                                                                                                                                                       
 LuMPK18-2                                                                                                                                                                                                       
   VvMPK19                                                                                                                                                                                                       
 SlMPK19-1                                                                                                                                                                                                       
 StMPK19-1                                                                                                                                                                                                       
 SlMPK19-2                                                                                                                                                                                                       
 StMPK19-2                                                                                                                                                                                                       
 PperMPK19                                                                                                                                                                                                       
 BrMPK18-1                                                                                                                                                                                                       
   ThMPK18                                                                                                                                                                                                       
   AtMPK18                                                                                                                                                                                                       
 BrMPK18-2                                                                                                                                                                                                       
 BrMPK19-1                                                                                                                                                                                                       
 BrMPK19-2                                                                                                                                                                                                       
   CrMPK19                                                                                                                                                                                                       
   AtMPK19                                                                                                                                                                                                       
   ThMPK19                                                                                                                                                                                                       
 BdMPK20-5                                                                                                                                                                                                       
 BdMPK20-4                                                                                                                                                                                                       
 PvMPK20-4                                                                                                                                                                                                       
 SiMPK20-4                                                                                                                                                                                                       
 SbMPK20-5                                                                                                                                                                                                       
 ZmMPK20-4                                                                                                                                                                                                       
 ZmMPK20-5                                                                                                                                                                                                       
 OsMPK20-4                                                                                                                                                                                                       
 PvMPK20-5                                                                                                                                                                                                       
 PvMPK20-6                                                                                                                                                                                                       
 SiMPK20-3                                                                                                                                                                                                       
 SbMPK20-3                                                                                                                                                                                                       
 OsMPK20-5                                                                                                                                                                                                       
 ZmMPK20-6                                                                                                                                                                                                       
 MtMPK20-2                                                                                                                                                                                                       
 OsMPK20-3                                                                                                                                                                                                       
 GmMPK19-1                                                                                                                                                                                                       
   CrMPK18                                                                                                                                                                                                       
 ZmMPK20-1                                                                                                                                                                                                       
 CsatMPK19                                                                                                                                                                                                       
 GmMPK16-1                                                                                                                                                                                                       
 GmMPK16-2                                                                                                                                                                                                       
 GmMPK16-3                                                                                                                                                                                                       
PvulMPK16-                                                                                                                                                                                                       
   MtMPK16                                                                                                                                                                                                       
PvulMPK16-                                                                                                                                                                                                       
   VvMPK16                                                                                                                                                                                                       
 MeMPK16-1                                                                                                                                                                                                       
   RcMPK16                                                                                                                                                                                                       
 PtMPK16-1                                                                                                                                                                                                       
 PtMPK16-2                                                                                                                                                                                                       
 MeMPK16-2                                                                                                                                                                                                       
   GrMPK16                                                                                                                                                                                                       
   TcMPK16                                                                                                                                                                                                       
 CsatMPK16                                                                                                                                                                                                       
   CsMPK16                                                                                                                                                                                                       
   CcMPK16                                                                                                                                                                                                       
   SlMPK16                                                                                                                                                                                                       
   StMPK16                                                                                                                                                                                                       
   EgMPK16                                                                                                                                                                                                       
   FVMPK16                                                                                                                                                                                                       
 MdMPK16-1                                                                                                                                                                                                       
 MdMPK16-2                                                                                                                                                                                                       
 LuMPK16-2                                                                                                                                                                                                       
 LuMPK16-1                                                                                                                                                                                                       
 BrMPK16-1                                                                                                                                                                                                       
   CrMPK16                                                                                                                                                                                                       
   ThMPK16                                                                                                                                                                                                       
   AtMPK16                                                                                                                                                                                                       
   BdMPK16                                                                                                                                                                                                       
 OsMPK16-2                                                                                                                                                                                                       
   PvMPK16                                                                                                                                                                                                       
 SiMPK16-1                                                                                                                                                                                                       
 SbMPK16-2                                                                                                                                                                                                       
   ZmMPK16                                                                                                                                                                                                       
 SiMPK16-2                                                                                                                                                                                                       
   PaMPK16                                                                                                                                                                                                       
   OsMPK16                                                                                                                                                                                                       
 BrMPK16-2                                                                                                                                                                                                       
 PpMPK16-1                                                                                                                                                                                                       
 PpMPK16-2                                                                                                                                                                                                       
   CsMPK19                                                                                                                                                                                                       
 BdMPK20-3                                                                                                                                                                                                       
 SiMPK20-2                                                                                                                                                                                                       
 SmMPK16-2                                                                                                                                                                                                       
   VvMPK20                                                                                                                                                                                                       
   MeMPK19                                                                                                                                                                                                       
 SbMPK16-1                                                                                                                                                                                                       
  GmMPK9-1                                                                                                                                                                                                       
  GmMPK9-2                                                                                                                                                                                                       
    MtMPK9                                                                                                                                                                                                       
  VvMPK9-1                                                                                                                                                                                                       
    AcMPK9                                                                                                                                                                                                       
   CsMPK17                                                                                                                                                                                                       
    CcMPK9                                                                                                                                                                                                       
    TcMPK9                                                                                                                                                                                                       
  PtMPK9-1                                                                                                                                                                                                       
  PtMPK9-2                                                                                                                                                                                                       
  SlMPK9-1                                                                                                                                                                                                       
    StMPK9                                                                                                                                                                                                       
CsatMPK9-2                                                                                                                                                                                                       
    FVMPK9                                                                                                                                                                                                       
    MdMPK9                                                                                                                                                                                                       
PperMPK9-1                                                                                                                                                                                                       
    RcMPK9                                                                                                                                                                                                       
  EgMPK9-1                                                                                                                                                                                                       
  EgMPK9-2                                                                                                                                                                                                       
  GrMPK9-1                                                                                                                                                                                                       
  GrMPK9-2                                                                                                                                                                                                       
  MeMPK9-1                                                                                                                                                                                                       
  MeMPK9-2                                                                                                                                                                                                       
  SlMPK9-2                                                                                                                                                                                                       
    BrMPK9                                                                                                                                                                                                       
    CrMPK9                                                                                                                                                                                                       
    ThMPK9                                                                                                                                                                                                       
    AtMPK9                                                                                                                                                                                                       
  VvMPK9-2                                                                                                                                                                                                       
   MdMPK17                                                                                                                                                                                                       
PperMPK9-2                                                                                                                                                                                                       
   BdMPK17                                                                                                                                                                                                       
 PvMPK17-1                                                                                                                                                                                                       
 PvMPK17-4                                                                                                                                                                                                       
 SiMPK17-1                                                                                                                                                                                                       
 SbMPK17-1                                                                                                                                                                                                       
 OsMPK17-1                                                                                                                                                                                                       
 ZmMPK17-1                                                                                                                                                                                                       
   BrMPK15                                                                                                                                                                                                       
  BrMPK8-2                                                                                                                                                                                                       
    CrMPK8                                                                                                                                                                                                       
    ThMPK8                                                                                                                                                                                                       
    AtMPK8                                                                                                                                                                                                       
   CrMPK15                                                                                                                                                                                                       
   AtMPK15                                                                                                                                                                                                       
  GmMPK9-3                                                                                                                                                                                                       
  GmMPK9-4                                                                                                                                                                                                       
  PvulMPK9                                                                                                                                                                                                       
  LuMPK9-2                                                                                                                                                                                                       
    MgMPK9                                                                                                                                                                                                       
 BdMPK21-1                                                                                                                                                                                                       
 OsMPK21-1                                                                                                                                                                                                       
 SiMPK21-1                                                                                                                                                                                                       
 SbMPK21-1                                                                                                                                                                                                       
 ZmMPK21-1                                                                                                                                                                                                       
 PvMPK21-1                                                                                                                                                                                                       
 BdMPK21-2                                                                                                                                                                                                       
 PvMPK21-3                                                                                                                                                                                                       
 OsMPK21-2                                                                                                                                                                                                       
 SiMPK21-2                                                                                                                                                                                                       
 ZmMPK21-2                                                                                                                                                                                                       
 PvMPK21-2                                                                                                                                                                                                       
CsatMPK9-1                                                                                                                                                                                                       
  LuMPK9-1                                                                                                                                                                                                       
 CsatMPK17                                                                                                                                                                                                       
 SmMPK16-1                                                                                                                                                                                                       
 PvMPK17-2                                                                                                                                                                                                       
 PvMPK17-3                                                                                                                                                                                                       
 SiMPK17-2                                                                                                                                                                                                       
 SbMPK17-2                                                                                                                                                                                                       
 ZmMPK17-2                                                                                                                                                                                                       
 OsMPK17-2                                                                                                                                                                                                       
   MgMPK17                                                                                                                                                                                                       
 SlMPK15-1                                                                                                                                                                                                       
 StMPK15-1                                                                                                                                                                                                       
 SlMPK15-2                                                                                                                                                                                                       
 StMPK15-2                                                                                                                                                                                                       
 SbMPK21-2                                                                                                                                                                                                       
 BrMPK17-1                                                                                                                                                                                                       
   CrMPK17                                                                                                                                                                                                       
   AtMPK17                                                                                                                                                                                                       
   ThMPK17                                                                                                                                                                                                       
 BrMPK17-2                                                                                                                                                                                                       
 BrMPK17-3                                                                                                                                                                                                       
    CsMPK9                                                                                                                                                                                                       
   CcMPK17                                                                                                                                                                                                       
   CpMPK17                                                                                                                                                                                                       
 GrMPK17-1                                                                                                                                                                                                       
   TcMPK17                                                                                                                                                                                                       
 GrMPK17-2                                                                                                                                                                                                       
   EgMPK17                                                                                                                                                                                                       
 LuMPK17-1                                                                                                                                                                                                       
 MeMPK17-1                                                                                                                                                                                                       
 MeMPK17-2                                                                                                                                                                                                       
   RcMPK15                                                                                                                                                                                                       
 PtMPK17-1                                                                                                                                                                                                       
 PtMPK17-2                                                                                                                                                                                                       
CreinMPK15                                                                                                                                                                                                       
 CsubMPK15                                                                                                                                                                                                       
    VcMPK9                                                                                                                                                                                                       
  BrMPK8-1                                                                                                                                                                                                       
    CpMPK9                                                                                                                                                                                                       
 LuMPK17-2                                                                                                                                                                                                       
    OlMPK9                                                                                                                                                                                                       
 PperMPK16                                                                                                                                                                                                       
   MpMPK15                                                                                                                                                                                                       
CreinMPK18                                                                                                                                                                                                       
   VcMPK20                                                                                                                                                                                                       
 ZmMPK17-3                                                                                                                                                                                                       
  GmMPK6-1                                                                                                                                                                                                       
  GmMPK6-2                                                                                                                                                                                                       
  PvulMPK6                                                                                                                                                                                                       
    MtMPK6                                                                                                                                                                                                       
  SlMPK6-1                                                                                                                                                                                                       
  SlMPK6-2                                                                                                                                                                                                       
    CpMPK6                                                                                                                                                                                                       
  CsatMPK6                                                                                                                                                                                                       
  LuMPK6-1                                                                                                                                                                                                       
  LuMPK6-2                                                                                                                                                                                                       
    MeMPK6                                                                                                                                                                                                       
    RcMPK6                                                                                                                                                                                                       
  MdMPK6-1                                                                                                                                                                                                       
  MdMPK6-2                                                                                                                                                                                                       
  PperMPK6                                                                                                                                                                                                       
  PtMPK6-1                                                                                                                                                                                                       
  PtMPK6-2                                                                                                                                                                                                       
  EgMPK6-1                                                                                                                                                                                                       
  GrMPK6-1                                                                                                                                                                                                       
  GrMPK6-2                                                                                                                                                                                                       
    TcMPK6                                                                                                                                                                                                       
    CcMPK6                                                                                                                                                                                                       
    FVMPK6                                                                                                                                                                                                       
    AcMPK6                                                                                                                                                                                                       
  BrMPK6-1                                                                                                                                                                                                       
  BrMPK6-2                                                                                                                                                                                                       
    CrMPK6                                                                                                                                                                                                       
    ThMPK6                                                                                                                                                                                                       
    AtMPK6                                                                                                                                                                                                       
    BdMPK6                                                                                                                                                                                                       
  PvMPK6-1                                                                                                                                                                                                       
  PvMPK6-2                                                                                                                                                                                                       
    SbMPK6                                                                                                                                                                                                       
  ZmMPK6-1                                                                                                                                                                                                       
  ZmMPK6-2                                                                                                                                                                                                       
    OsMPK6                                                                                                                                                                                                       
    SiMPK6                                                                                                                                                                                                       
  GrMPK6-3                                                                                                                                                                                                       
    PaMPK6                                                                                                                                                                                                       
  GmMPK3-1                                                                                                                                                                                                       
  GmMPK3-2                                                                                                                                                                                                       
  PvulMPK3                                                                                                                                                                                                       
  CsatMPK3                                                                                                                                                                                                       
    CpMPK3                                                                                                                                                                                                       
    FVMPK3                                                                                                                                                                                                       
  MdMPK3-1                                                                                                                                                                                                       
  MdMPK3-3                                                                                                                                                                                                       
  PperMPK3                                                                                                                                                                                                       
  MdMPK3-2                                                                                                                                                                                                       
    EgMPK3                                                                                                                                                                                                       
    CcMPK3                                                                                                                                                                                                       
  GrMPK3-1                                                                                                                                                                                                       
  GrMPK3-2                                                                                                                                                                                                       
    TcMPK3                                                                                                                                                                                                       
    MeMPK3                                                                                                                                                                                                       
  PtMPK3-1                                                                                                                                                                                                       
  PtMPK3-2                                                                                                                                                                                                       
  AcMPK3-1                                                                                                                                                                                                       
  LuMPK3-1                                                                                                                                                                                                       
  LuMPK3-2                                                                                                                                                                                                       
    SlMPK3                                                                                                                                                                                                       
    CrMPK3                                                                                                                                                                                                       
    AtMPK3                                                                                                                                                                                                       
    ThMPK3                                                                                                                                                                                                       
    BdMPK3                                                                                                                                                                                                       
    OsMPK3                                                                                                                                                                                                       
  PvMPK3-1                                                                                                                                                                                                       
    SiMPK3                                                                                                                                                                                                       
    SbMPK3                                                                                                                                                                                                       
  ZmMPK3-2                                                                                                                                                                                                       
  AcMPK3-2                                                                                                                                                                                                       
    MtMPK3                                                                                                                                                                                                       
    VvMPK6                                                                                                                                                                                                       
 BrMPK10-4                                                                                                                                                                                                       
   CrMPK10                                                                                                                                                                                                       
   AtMPK10                                                                                                                                                                                                       
   ThMPK10                                                                                                                                                                                                       
  LuMPK3-3                                                                                                                                                                                                       
  LuMPK3-4                                                                                                                                                                                                       
 GmMPK13-1                                                                                                                                                                                                       
 GmMPK13-2                                                                                                                                                                                                       
 PvulMPK13                                                                                                                                                                                                       
   MtMPK13                                                                                                                                                                                                       
   EgMPK13                                                                                                                                                                                                       
   VvMPK13                                                                                                                                                                                                       
   GrMPK13                                                                                                                                                                                                       
   TcMPK13                                                                                                                                                                                                       
   MeMPK13                                                                                                                                                                                                       
   RcMPK13                                                                                                                                                                                                       
   CcMPK13                                                                                                                                                                                                       
 MdMPK13-3                                                                                                                                                                                                       
 PperMPK13                                                                                                                                                                                                       
 MdMPK13-4                                                                                                                                                                                                       
 CsatMPK13                                                                                                                                                                                                       
   CpMPK13                                                                                                                                                                                                       
   AcMPK13                                                                                                                                                                                                       
   SlMPK13                                                                                                                                                                                                       
   BrMPK13                                                                                                                                                                                                       
   ThMPK13                                                                                                                                                                                                       
   CrMPK13                                                                                                                                                                                                       
  GmMPK4-2                                                                                                                                                                                                       
  GmMPK4-3                                                                                                                                                                                                       
PvulMPK4-2                                                                                                                                                                                                       
CsatMPK4-2                                                                                                                                                                                                       
  MdMPK4-1                                                                                                                                                                                                       
PperMPK4-1                                                                                                                                                                                                       
    CsMPK4                                                                                                                                                                                                       
    CcMPK4                                                                                                                                                                                                       
  GrMPK4-2                                                                                                                                                                                                       
  TcMPK4-2                                                                                                                                                                                                       
  GrMPK4-4                                                                                                                                                                                                       
  EgMPK4-2                                                                                                                                                                                                       
  LuMPK4-2                                                                                                                                                                                                       
  MeMPK4-1                                                                                                                                                                                                       
  MeMPK4-2                                                                                                                                                                                                       
  RcMPK4-2                                                                                                                                                                                                       
  LuMPK4-3                                                                                                                                                                                                       
  LuMPK4-6                                                                                                                                                                                                       
  GmMPK4-4                                                                                                                                                                                                       
PvulMPK4-3                                                                                                                                                                                                       
  MtMPK4-3                                                                                                                                                                                                       
  GmMPK4-5                                                                                                                                                                                                       
  GmMPK4-8                                                                                                                                                                                                       
  GmMPK4-6                                                                                                                                                                                                       
  GmMPK4-7                                                                                                                                                                                                       
PvulMPK4-1                                                                                                                                                                                                       
  MtMPK4-1                                                                                                                                                                                                       
  MtMPK4-2                                                                                                                                                                                                       
  VvMPK4-1                                                                                                                                                                                                       
    AcMPK4                                                                                                                                                                                                       
  EgMPK4-1                                                                                                                                                                                                       
  VvMPK4-2                                                                                                                                                                                                       
   CpMPK12                                                                                                                                                                                                       
  TcMPK4-1                                                                                                                                                                                                       
   CsMPK12                                                                                                                                                                                                       
   CcMPK12                                                                                                                                                                                                       
  MeMPK4-3                                                                                                                                                                                                       
  MeMPK4-4                                                                                                                                                                                                       
  RcMPK4-1                                                                                                                                                                                                       
  PtMPK4-1                                                                                                                                                                                                       
  PtMPK4-2                                                                                                                                                                                                       
  LuMPK4-1                                                                                                                                                                                                       
  LuMPK4-5                                                                                                                                                                                                       
  FVMPK4-1                                                                                                                                                                                                       
  MdMPK4-2                                                                                                                                                                                                       
PperMPK4-2                                                                                                                                                                                                       
  MdMPK4-4                                                                                                                                                                                                       
  GrMPK4-1                                                                                                                                                                                                       
    BrMPK4                                                                                                                                                                                                       
    CrMPK4                                                                                                                                                                                                       
    ThMPK4                                                                                                                                                                                                       
    AtMPK4                                                                                                                                                                                                       
  MgMPK4-2                                                                                                                                                                                                       
  SlMPK4-2                                                                                                                                                                                                       
  StMPK4-3                                                                                                                                                                                                       
  SlMPK4-1                                                                                                                                                                                                       
  StMPK4-1                                                                                                                                                                                                       
  GrMPK4-3                                                                                                                                                                                                       
CsatMPK4-1                                                                                                                                                                                                       
  GrMPK4-5                                                                                                                                                                                                       
  GrMPK4-6                                                                                                                                                                                                       
  BdMPK4-2                                                                                                                                                                                                       
  PvMPK4-3                                                                                                                                                                                                       
  SiMPK4-2                                                                                                                                                                                                       
  ZmMPK4-2                                                                                                                                                                                                       
  SbMPK4-2                                                                                                                                                                                                       
  OsMPK4-2                                                                                                                                                                                                       
    SlMPK5                                                                                                                                                                                                       
  StMPK4-2                                                                                                                                                                                                       
  BdMPK4-1                                                                                                                                                                                                       
  OsMPK4-1                                                                                                                                                                                                       
  PvMPK4-1                                                                                                                                                                                                       
  SbMPK4-1                                                                                                                                                                                                       
  PvMPK4-2                                                                                                                                                                                                       
  SiMPK4-1                                                                                                                                                                                                       
  ZmMPK4-1                                                                                                                                                                                                       
  FVMPK4-2                                                                                                                                                                                                       
   CrMPK11                                                                                                                                                                                                       
    BrMPK5                                                                                                                                                                                                       
    CrMPK5                                                                                                                                                                                                       
    AtMPK5                                                                                                                                                                                                       
    ThMPK5                                                                                                                                                                                                       
  PpMPK4-2                                                                                                                                                                                                       
    SmMPK4                                                                                                                                                                                                       
    PaMPK4                                                                                                                                                                                                       
 BrMPK12-1                                                                                                                                                                                                       
   ThMPK12                                                                                                                                                                                                       
   CrMPK12                                                                                                                                                                                                       
   AtMPK12                                                                                                                                                                                                       
 BrMPK12-2                                                                                                                                                                                                       
  GmMPK4-1                                                                                                                                                                                                       
   PtMPK12                                                                                                                                                                                                       
  LuMPK4-4                                                                                                                                                                                                       
  PpMPK4-3                                                                                                                                                                                                       
 BrMPK10-1   MEPTNDAHE MVETNARATT DAQLYPPPEV LAVDENITAN PSHDGRYIQY NIRDNIIELT AKYKPPIMPI GRGAYGFVCS --ATNWETNE KVAIKKIDQA FENKIKAKRT LREIKLLRHF KHENIIGIKD LILPPQRDAF EDVYIAFELM ETDLHNIITS GQELE---PL HYEVFLYQIL
  MdMPK4-3  MSRPQEPHRP FFHFGNPFKM IAPKGSQLSP RLVGLLNTFE ETLAGRLRKL NPKDKDDVLS LSWMKLAMES LCGTHNDIKS LIAEIDLPVS NWDEKWIDVY LDISVKLLDV CIAFSSEISR LNQGHLYLQC VLHNLDSTTS DQFIRARSSL DGWRHHIGSK NPRVENCSTI LDKLVESLDL
   FVMPK13                                                                                                                                                                     M EGPSSSNRSP NQLLPPPKRG EIKKKIFKGL
  PpMPK4-1                                                                                                                            MDRGKHYQY GEGSERQKRL LSRRHEFAEA ENAVRAAAAK PNLIEEFPSF RTYNRNGLIL MLEAGTGSAQ
  PpMPK4-4                                                                                                                            MDRHKHYDS GEGSTREKKL LGARDEFPEA EKAVRAAAAK PDPIAEFPSF LIYNRNGLKL NLEAGSGAAL
    VvMPK3                                                                                                                                                                                                       
  ZmMPK3-1                                                                                                                                                                                                       
CreinMPK4-                                                                                                                                                                                                       
  VcMPK4-1                                                                                                                                                                                                       
    MpMPK4                                                                                                                                                                                                       
    OlMPK6                                                                                                                                                                                                       
    BrMPK3                                                                                                                                                                                                       
   CsMPK13                                                                                                                                                                                                       
  MgMPK4-1                                                                                                                                                                                                       
  PvMPK3-2                                                                                                                                                                                                       
 BrMPK10-3                                                                                                                                                                                                       
 BrMPK10-2                                                                                                                                                                                                       
  GmMPK1-1                                                                                                                                                                                                       
  GmMPK1-2                                                                                                                                                                                                       
  PvulMPK1                                                                                                                                                                                                       
    CsMPK1                                                                                                                                                                                                       
    CcMPK1                                                                                                                                                                                                       
  CsatMPK2                                                                                                                                                                                                       
    MeMPK1                                                                                                                                                                                                       
    MeMPK2                                                                                                                                                                                                       
    RcMPK2                                                                                                                                                                                                       
    PtMPK1                                                                                                                                                                                                       
    PtMPK2                                                                                                                                                                                                       
  GrMPK2-1                                                                                                                                                                                                       
    TcMPK1                                                                                                                                                                                                       
  GrMPK2-2                                                                                                                                                                                                       
    EgMPK1                                                                                                                                                                                                       
    SlMPK1                                                                                                                                                                                                       
    StMPK1                                                                                                                                                                                                       
    FVMPK1                                                                                                                                                                                                       
  MdMPK1-1                                                                                                                                                                                                       
  MdMPK1-3                                                                                                                                                                                                       
  MdMPK1-2                                                                                                                                                                                                       
  PperMPK1                                                                                                                                                                                                       
    AcMPK1                                                                                                                                                                                                       
  LuMPK2-1                                                                                                                                                                                                       
  LuMPK2-2                                                                                                                                                                                                       
    BrMPK1                                                                                                                                                                                                       
    AtMPK1                                                                                                                                                                                                       
    BrMPK2                                                                                                                                                                                                       
    CrMPK2                                                                                                                                                                                                       
    AtMPK2                                                                                                                                                                                                       
    ThMPK2                                                                                                                                                                                                       
  AcMPK2-1                                                                                                                                                                                                       
  AcMPK2-2                                                                                                                                                                                                       
   BdMPK14                                                                                                                                                                                                       
 PvMPK14-1                                                                                                                                                                                                       
   SiMPK14                                                                                                                                                                                                       
 PvMPK14-2                                                                                                                                                                                                       
   SbMPK14                                                                                                                                                                                                       
   ZmMPK14                                                                                                                                                                                                       
   OsMPK14                                                                                                                                                                                                       
  BdMPK7-1                                                                                                                                                                                                       
  BdMPK7-2                                                                                                                                                                                                       
  PvMPK7-1                                                                                                                                                                                                       
    SiMPK7                                                                                                                                                                                                       
    OsMPK7                                                                                                                                                                                                       
    SbMPK7                                                                                                                                                                                                       
    ZmMPK7                                                                                                                                                                                                       
  GmMPK7-1                                                                                                                                                                                                       
  GmMPK7-2                                                                                                                                                                                                       
  PvulMPK7                                                                                                                                                                                                       
    CpMPK7                                                                                                                                                                                                       
  GrMPK7-2                                                                                                                                                                                                       
  GrMPK7-3                                                                                                                                                                                                       
    RcMPK7                                                                                                                                                                                                       
  GrMPK7-1                                                                                                                                                                                                       
  PtMPK7-1                                                                                                                                                                                                       
  PtMPK7-2                                                                                                                                                                                                       
    CsMPK7                                                                                                                                                                                                       
    CcMPK7                                                                                                                                                                                                       
    FVMPK7                                                                                                                                                                                                       
  MdMPK7-1                                                                                                                                                                                                       
  MdMPK7-2                                                                                                                                                                                                       
  PperMPK7                                                                                                                                                                                                       
  BrMPK7-1                                                                                                                                                                                                       
  BrMPK7-2                                                                                                                                                                                                       
    CrMPK7                                                                                                                                                                                                       
    AtMPK7                                                                                                                                                                                                       
    ThMPK7                                                                                                                                                                                                       
  GrMPK7-4                                                                                                                                                                                                       
    SlMPK7                                                                                                                                                                                                       
    StMPK7                                                                                                                                                                                                       
  CsatMPK7                                                                                                                                                                                                       
    MgMPK1                                                                                                                                                                                                       
   CrMPK14                                                                                                                                                                                                       
   AtMPK14                                                                                                                                                                                                       
  LuMPK7-1                                                                                                                                                                                                       
  LuMPK7-2                                                                                                                                                                                                       
  MtMPK7-4                                                                                                                                                                                                       
    TcMPK7                                                                                                                                                                                                       
  MtMPK7-3                                                                                                                                                                                                       
    PpMPK1                                                                                                                                                                                                       
    PpMPK2                                                                                                                                                                                                       
    SmMPK7                                                                                                                                                                                                       
    PaMPK1                                                                                                                                                                                                       
    SmMPK1                                                                                                                                                                                                       
CreinMPK4-                                                                                                                                                                                                       
  VcMPK4-2                                                                                                                                                                                                       
CreinMPK4-                                                                                                                                                                                                       
  CsubMPK4                                                                                                                                                                                                       
    MpMPK2                                                                                                                                                                                                       
    OlMPK7                                                                                                                                                                                                       
 MdMPK13-1                                                                                                                                                                                                       
 MdMPK13-2                                                                                                                                                                                                       
 CreinMPK7                                                                                                                                                                                                       
    VcMPK5                                                                                                                                                                                                       
  CsubMPK7                                                                                                                                                                                                       
   SmMPK10                                                                                                                                                                                                       
   MpMPK13                                                                                                                                                                                                       
    CsMPK6                                                                                                                                                                                                       
    RcMPK3                                                                                                                                                                                                       
   PaMPK11                                                                                                                                                                                                       
    CsMPK3                                                                                                                                                                                                       
  PvMPK4-4                                                                                                                                                                                                       
    PaMPK5                                                                                                                                                                                                       
   PaMPK14                                                                                                                                                                                                       
  PaMPK7-2                                                                                                                                                                                                       
   PaMPK10                                                                                                                                                                                                       
  MtMPK7-2                                                                                                                                                                                                       
  MtMPK7-5                                                                                                                                                                                                       
    PaMPK8                                                                                                                                                                                                       
  MtMPK7-1                                                                                                                                                                                                       
  CsubMPK3                                                                                                                                                                                                       
    VvMPK7                                                                                                                                                                                                       
    VvMPK1                                                                                                                                                                                                       
  PvMPK7-2                                                                                                                                                                                                       
    PaMPK2                                                                                                                                                                                                       
    PaMPK3                                                                                                                                                                                                       
  PaMPK7-1                                                                                                                                                                                                       
   PaMPK20                                                                                                                                                                                                       
 OsMPK20-2                                                                                                                                                                                                       
 Consensus                                                                                                                                                                                                       

            181                                                                                                                                                                                               360
   AtMPK13                                                                                                                                                                                                       
   AtMPK11                                                                                                                                                                                                       
  EgMPK6-2                                                                                                                                                                                                       
 GmMPK20-1                                                                                                                                                                                                       
 GmMPK20-2                                                                                                                                                                                                       
PvulMPK20-                                                                                                                                                                                                       
 GmMPK20-3                                                                                                                                                                                                       
 GmMPK20-4                                                                                                                                                                                                       
 MtMPK20-1                                                                                                                                                                                                       
 MtMPK20-3                                                                                                                                                                                                       
PvulMPK20-                                                                                                                                                                                                       
   CpMPK20                                                                                                                                                                                                       
 PtMPK20-1                                                                                                                                                                                                       
 PtMPK20-2                                                                                                                                                                                                       
   TcMPK20                                                                                                                                                                                                       
   CsMPK20                                                                                                                                                                                                       
   CcMPK20                                                                                                                                                                                                       
   RcMPK20                                                                                                                                                                                                       
   FVMPK20                                        MVFRG NAPISLSVPN ATMPRIPKDK R--------M ITIREVHAFP SPTKITGVRR RREDEDEAEG KRVRHPLVMV P-LPLNPNKL GALGFSIVVY GAAKRHIHHC RTRPPNMMDR SCSLLRSGHA KTHVISCRTS ATPSFRQPGH
 MdMPK20-2                                                                                                                                                                                                       
 PperMPK20                                                                                                                                                                                                       
   AcMPK20                                                                                                                                                                                                       
   SlMPK20                                                                                                                                                                                                       
   StMPK20                                                                                                                                                                                                       
 GrMPK20-1                                                                                                                                                                                                       
CsatMPK20-                                                                                                                                                                                                       
   EgMPK20                                                                                                                                                                                                       
   MeMPK20                                                                                                                                                                                                       
 GrMPK20-2                                                                                                                                                                                                       
CsatMPK20-                                                                                                                                                                                                       
   BrMPK20                                                                                                                                                                                                       
   CrMPK20                                                                                                                                                                                                       
   AtMPK20                                                                                                                                                                                                       
   ThMPK20                                                                                                                                                                                                       
 MdMPK20-1                                                                                                                                                                                                       
   MgMPK20                                                                                                                                                                                                       
 BdMPK20-1                                                                                                                                                                                                       
 OsMPK20-1                                                                                                                                                                                                       
 PvMPK20-1                                                                                                                                                                                                       
 PvMPK20-3                                                                                                                                                                                                       
 SiMPK20-1                                                                                                                                                                                                       
 SbMPK20-1                                                                                                                                                                                                       
 PvMPK20-2                                                                                                                                                                                                       
 PvMPK20-7                                                                                                                                                                                                       
 SbMPK20-2                                                                                                                                                                                                       
 ZmMPK20-2                                                                                                                                                                                                       
 BdMPK20-2                                                                                                                                                                                                       
 GmMPK19-2                                                                                                                                                                                                       
 PvulMPK19                                                                                                                                                                                                       
   MtMPK19                                                                                                                                                                                                       
   CpMPK19                                                                                                                                                                                                       
 PtMPK19-1                                                                                                                                                                                                       
 PtMPK19-2                                                                                                                                                                                                       
   RcMPK19                                                                                                                                                                                                       
   CcMPK19                                                                                                                                                                                                       
   EgMPK19                                                                                                                                                                                                       
 GrMPK19-1                                                                                                                                                                                                       
 GrMPK19-2                                                                                                                                                                                                       
 GrMPK19-3                                                                                                                                                                                                       
   TcMPK19                                                                                                                                                                                                       
   FVMPK19                                                                                                                                                                                                       
 MdMPK19-1                                                                                                                                                                                                       
 MdMPK19-2                                                                                                                                                                                                       
 MdMPK19-4                                                                                                                                                                                                       
 MdMPK19-3                                                                                                                                                                                                       
 LuMPK18-1                                                                                                                                                                                                       
 LuMPK18-2                                                                                                                                                                                                       
   VvMPK19                                                                                                                                                                                                       
 SlMPK19-1                                                                                                                                                                                                       
 StMPK19-1                                                                                                                                                                                                       
 SlMPK19-2                                                                                                                                                                                                       
 StMPK19-2                                                                                                                                                                                                       
 PperMPK19                                                                                                                                                                                                       
 BrMPK18-1                                                                                                                                                                                                       
   ThMPK18                                                                                                                                                                                                       
   AtMPK18                                                                                                                                                                                                       
 BrMPK18-2                                                                                                                                                                                                       
 BrMPK19-1                                                                                                                                                                                                       
 BrMPK19-2                                                                                                                                                                                                       
   CrMPK19                                                                                                                                                                                                       
   AtMPK19                                                                                                                                                                                                       
   ThMPK19                                                                                                                                                                                                       
 BdMPK20-5                                                                                                                                                                                                       
 BdMPK20-4                                                                                                                                                                                                       
 PvMPK20-4                                                                                                                                                                                                       
 SiMPK20-4                                                                                                                                                                                                       
 SbMPK20-5                                                                                                                                                                                                       
 ZmMPK20-4                                                                                                                                                                                                       
 ZmMPK20-5                                                                                                                                                                                                       
 OsMPK20-4                                                                                                                                                                                                       
 PvMPK20-5                                                                                                                                                                                                       
 PvMPK20-6                                                                                                                                                                                                       
 SiMPK20-3                                                                                                                                                                                                       
 SbMPK20-3                                                                                                                                                                                                       
 OsMPK20-5                                                                                                                                                                                                       
 ZmMPK20-6                                                                                                                                                                                                       
 MtMPK20-2                                                                                                                                                                                                       
 OsMPK20-3                                                                                                                                                                                                       
 GmMPK19-1                                                                                                                                                                                                       
   CrMPK18                                                                                                                                                                                                       
 ZmMPK20-1                                                                                                                                                                                                       
 CsatMPK19                                                                                                                                                                                                       
 GmMPK16-1                                                                                                                                                                                                       
 GmMPK16-2                                                                                                                                                                                                       
 GmMPK16-3                                                                                                                                                                                                       
PvulMPK16-                                                                                                                                                                                                       
   MtMPK16                                                                                                                                                                                                       
PvulMPK16-                                                                                                                                                                                                       
   VvMPK16                                                                                                                                                                                                       
 MeMPK16-1                                                                                                                                                                                                       
   RcMPK16                                                                                                                                                                                                       
 PtMPK16-1                                                                                                                                                                                                       
 PtMPK16-2                                                                                                                                                                                                       
 MeMPK16-2                                                                                                                                                                                                       
   GrMPK16                                                                                                                                                                                                       
   TcMPK16                                                                                                                                                                                                       
 CsatMPK16                                                                                                                                                                                                       
   CsMPK16                                                                                                                                                                                                       
   CcMPK16                                                                                                                                                                                                       
   SlMPK16                                                                                                                                                                                                       
   StMPK16                                                                                                                                                                                                       
   EgMPK16                                                                                                                                                                                                       
   FVMPK16                                                                                                                                                                                                       
 MdMPK16-1                                                                                                                                                                                                       
 MdMPK16-2                                                                                                                                                                                                       
 LuMPK16-2                                                                                                                                                                                                       
 LuMPK16-1                                                                                                                                                                                                       
 BrMPK16-1                                                                                                                                                                                                       
   CrMPK16                                                                                                                                                                                                       
   ThMPK16                                                                                                                                                                                                       
   AtMPK16                                                                                                                                                                                                       
   BdMPK16                                                                                                                                                                                                       
 OsMPK16-2                                                                                                                                                                                                       
   PvMPK16                                                                                                                                                                                                       
 SiMPK16-1                                                                                                                                                                                                       
 SbMPK16-2                                                                                                                                                                                                       
   ZmMPK16                                                                                                                                                                                                       
 SiMPK16-2                                                                                                                                                                                                       
   PaMPK16                                                                                 MPSYSPVD SSVCTGYVRR FFACSYVAKN AATCTKKILK RCIEAKSEPN GEPGSNLSSP GS--RHQTHF QLSFKCL--K ICMLIHL--A SSILMDTNFA WTPSVIVDTQ
   OsMPK16                                                                                                                                                                                                       
 BrMPK16-2                                                                                                                                                                                                       
 PpMPK16-1                                                                                                                                                                                                       
 PpMPK16-2                                                                                                                                                                                                       
   CsMPK19                                                                                                                                                                                                       
 BdMPK20-3                                                                                                                                                                                                       
 SiMPK20-2                                                                                                                                                                                                       
 SmMPK16-2                                                                                                                                                                                                       
   VvMPK20                                                                                                                                                                                                       
   MeMPK19                                                                                                                                                                                                       
 SbMPK16-1                                                                                                                                                                                                       
  GmMPK9-1                                                                                                                                               M GGGGTLVQGI RRLFKRRASS PASD----DH N-HNNVNANN SR-----VLV
  GmMPK9-2                                                                                                                                               M GGGGTLVEGI RRLFQRRASS SSSS----DH HDHNNVNANN SL-----VLV
    MtMPK9                                                                                                                                               M GGGGTISEGI RRLFQRRSST TSTSKQQQQQ HQHSNDNNNN NNNINIDLVV
  VvMPK9-1                                                                                                                                             MGS GT---LVDGV RRWFQR--RS STSSTTT--- ------TTTT NNDSNNAAIH
    AcMPK9                                                                                                                                        MKGVGGGG GTKTSLVDGV VRWFQRGVRS SSSSTSTSSS SNDHKLTTNS HNNNNNQISS
   CsMPK17                                                                                                                                               M GGSSTLVDGV RRWFQRHSFT NNSNNNNNNN NNNFDSNNK- ----------
    CcMPK9                                                                                                                                               M GGSSTLVDGV RRWFQRHSFT NNSNNNNNNN NNNFDSNNK- ----------
    TcMPK9                                                                                                                                               M GGSGTLVDGV RRWFQRRHLI TSSNNNTNNN PNNQDNVVK- ----------
  PtMPK9-1                                                                                                                                               M GGSGTLVDGI RRWFQRR--T NHNNHDHINN INKTTSSNV- ----------
  PtMPK9-2                                                                                                                                               M GGSGTLVNGV RRWFQRR--S NNNN------ ---------- ----------
  SlMPK9-1                                                                                                                                               M GGGSTFVDGV RRLFHRRSST TT-ITTIVH- ----TNAEP- ----------
    StMPK9                                                                                                                                               M GGGSTFVDGV RRLFHRRSST TTTITTIVH- ----TNAEP- ----------
CsatMPK9-2                                                                                                                                               M GSG-TLVDGV RRWFQRRTSS SSSSTSNSNS NFSSNSDSSD PNLNYPNLHK
    FVMPK9                                                   MHYCL DRYPQQQTTK P--------I PNLGAHRAKT LRETRQEAQD HRLCRCQTLG SRPSSDKCGQ CCKSCGCESS LEREKHKCYM GSGATLVDGV RRWFQRRTST TSSSKP-INN PNPNPNRNP- ------NNNN
    MdMPK9                                                                                                                                               M GSGATLVEGV RRWFQRRSYN T-------NH NYNNNNKI-- ------NKLG
PperMPK9-1                                                                                                                                               M GSGATLVEGV RRWFQRRSSS TSTSTT-INT NPNNNSKQPS NSNYSRNNFV
    RcMPK9                                                                                                                                                 MGSGTLVDGV RRWFQRRNNN NNNTSSASAS ASASASTSTS SNHYINNCIK
  EgMPK9-1                                                                                                                                                 MGSGGFVDGV RRWFHQRRAS TSTSLAGSHD PKGDDSERDC GLGEGSGAPV
  EgMPK9-2                                                                                                                                                 MRGNNFVDGV RRWFNRRSST TVPSNGHNHH DRNSGNGYRG PLYGERHVSL
  GrMPK9-1                                                                                                                                               M GASGSFLDDL LSWFQRRHFT ISSSSSNNTT QISNNNNDII IVDEH-----
  GrMPK9-2                                                                                                                                              MG GGSGSLVDGV RRWFQRRHLI PSSSNQQN-- ------NNII I--DH-----
  MeMPK9-1                                                                                                                                                 MGRGNLVDGV RRWFQRRNTS SSSVSSSNTV NCGDNNNNI- ----------
  MeMPK9-2                                                                                                                                                 MGSGTFVDGV RRWFQRRNTS ASSSSASNNF VNGADTD-L- ----------
  SlMPK9-2                                                                                                                                               M GGSSTFVDGV LRWFHHRRHT NEDA------ ---------- ----------
    BrMPK9                                                                                                                               MGATHS TSV------- -NSHSHSRNT SNHST----- --NTSRQCG- ASDRLAVSNL RSQLTTIY--
    CrMPK9                                                                                                                               MGASHS TTVHNNNNNN NNNHPHSRNA SNHLTSNNSN NNNSSRHCGS TSDRVSVSSL RSQLTTIY--
    ThMPK9                                                                                                                               MGASHS TNV-----NN HSSQPHSRNP SNHLS----- --NSSRHCG- TSDRLSVSNL RSQLTTIY--
    AtMPK9                                                                                                                                                                                                       
  VvMPK9-2                                                                                                                                           MGGGV GGGGAIVDGF RRWFQRRSSR FNHNNNNNND NNKYTEKIQ- ----------
   MdMPK17                                                                                                                                                       MDGI RRWFQGLSSS ---S----AD HGDVSLNDA- ----------
PperMPK9-2                                                                                                                                                       MEAI LRWFEGLSSS ---SSSSSAD HRAISQSDV- ----------
   BdMPK17                                                                                                                                               M VGGGGIVDGF RRLFHRRTPS GSGPS----- ---------- ----------
 PvMPK17-1                                                                                                                                               M GGGGTIVDGF RRLFHRRNGS TSNSH----- ---------- ----------
 PvMPK17-4                                                                                                                                               M GGGGTIVDGF RRLFHRRNGS TSNSH----- ---------- ----------
 SiMPK17-1                                                                                                                                               M GGGGTIVDGF RRLFHRRNGS TSNSN----- ---------- ----------
 SbMPK17-1                                                                                                                                               M GGGGAIVHGF RRWFHRRNGS TSGSN----- ---------- ----------
 OsMPK17-1                                                                                                                                               M GGGGTLVDGF RRLFHRR--T ASGSN----- ---------- ----------
 ZmMPK17-1                                                                                                                                                                                                       
   BrMPK15                                                                                                                                                                                                       
  BrMPK8-2                                                                                                                                               M GGGGNLVDGV RRWLF-QRPS SSSNIQNE-- ------PIL- ----------
    CrMPK8                                                                                                                                               M GGGGNLVDGV RRWLF-QRPS SSSSNNNNHE PSILNSSPS- ----------
    ThMPK8                                                                                                                                               M GGGGNLVDGV RRWLF-QRHP SSSSSSSSSN NH----KPI- ----------
    AtMPK8                                                                                                                                               M GGGGNLVDGV RRWLF-QRPS SSSSSSSSNN NNNNHEQPI- ----------
   CrMPK15                                                                                                                                               M GGGGNLVDGV RRWLFFQRRP SSSSSSSSTH HDQIQNPPT- ----------
   AtMPK15                                                                                                                                               M GGGGNLVDGV RRWLFFQRRP SSSSSSNN-- HDQIQNPPT- ----------
  GmMPK9-3                                                                                                                                                                                                       
  GmMPK9-4                                                                                                                                                                                                       
  PvulMPK9                                                                                                                                                                                                       
  LuMPK9-2                                                                                                                                                                                                       
    MgMPK9                                                                                                                                                                                                       
 BdMPK21-1                                                                                                                                                   MGG----L IRWLRHHRSR R----VSSSS SSHLPSNTT- ---SSSST--
 OsMPK21-1                                                                                                                                                   MGGRARSI LRWLRHHRSR R----VSSSS F-HL--TTT- ---GDDTV--
 SiMPK21-1                                                                                                                                                   MGGRARSL IRWLRHRSRR ------VSSS SLHLTSTT-- NNDNTATG--
 SbMPK21-1                                                                                                                                                   MGGRARSL LRWLRHRSRS RRVSSSSSSS SFHLTSTTTN NNDSTATS--
 ZmMPK21-1                                                                                                                                                   MGGRARSF LRWLRHRSRR ---VSSSSSC SFHLTSTTAN NNDSTDTS--
 PvMPK21-1                                                                                                                                                                                                       
 BdMPK21-2                                                                                                                                                                                              MESGRWR--
 PvMPK21-3                                                                                                                                                                                                       
 OsMPK21-2                                                                                                                                                                                                       
 SiMPK21-2                                                                                                                                                                                                       
 ZmMPK21-2                                                                                                                                                                                                       
 PvMPK21-2                                                                                                                                                                                                       
CsatMPK9-1                                                                                                                                                                                                       
  LuMPK9-1                                                                                                                                                                                                       
 CsatMPK17                                                                                                                                                                                                       
 SmMPK16-1                                                                                                                                                                                                       
 PvMPK17-2                                                                                                                                                                                                       
 PvMPK17-3                                                                                                                                                                                                       
 SiMPK17-2                                                                                                                                                                                                       
 SbMPK17-2                                                                                                                                                                                                       
 ZmMPK17-2                                                                                                                                                                                                       
 OsMPK17-2                                                                                                                                                                                                       
   MgMPK17                                                                                                                                                                                                       
 SlMPK15-1                                                                                                                                                                                                       
 StMPK15-1                                                                                                                                                                                                       
 SlMPK15-2                                                                                                                                                                                                       
 StMPK15-2                                                                                                                                                                                                       
 SbMPK21-2                                                                                                                                                                                                       
 BrMPK17-1                                                                                                                                                                                                       
   CrMPK17                                                                                                                                                                                                       
   AtMPK17                                                                                                                                                                                                       
   ThMPK17                                                                                                                                                                                                       
 BrMPK17-2                                                                                                                                                                                                       
 BrMPK17-3                                                                                                                                                                                                       
    CsMPK9                                                                                                                                                                                                       
   CcMPK17                                                                                                                                                                                                       
   CpMPK17                                                                                                                                                                                                       
 GrMPK17-1                                                                                                                                                                                                       
   TcMPK17                                                                                                                                                                                                       
 GrMPK17-2                                                                                                                                                                                                       
   EgMPK17                                                                                                                                                                                                       
 LuMPK17-1                                                                                                                                                                                                       
 MeMPK17-1                                                                                                                                                                                                       
 MeMPK17-2                                                                                                                                                                                                       
   RcMPK15                                                                                                                                                                                                       
 PtMPK17-1                                                                                                                                                                                                       
 PtMPK17-2                                                                                                                                                                                                       
CreinMPK15                                                                                                           MKKA IRSLLRKLVP FDEVAEAQAA PVPAHAISSA PATQAAHAGL RRSGSAEAPV HTQPPVTAAA PPPPAAPPA- ----------
 CsubMPK15                                                                                                                                                                                          M- ----------
    VcMPK9                                                                                                                                                                                                       
  BrMPK8-1                                                                                                                                               M GGGGNLVDGV RRWLFQRPSS SNNNPH---- ---------- ----------
    CpMPK9                                                                                                                                                                                                       
 LuMPK17-2                                                                                                                                                                                                       
    OlMPK9                                                                                                                                                                                                       
 PperMPK16                                                                                                                                                                                                       
   MpMPK15                                                                                                                                                                                                       
CreinMPK18                                                                                                                                                                                                       
   VcMPK20                                                                                                                                                                                                       
 ZmMPK17-3                                                                                                                                                                                                       
  GmMPK6-1                                                                                                                                                                                                       
  GmMPK6-2                                                                                                                                                                                        MTVF TEVRRERERE
  PvulMPK6                                                                                                                                                                                                       
    MtMPK6                                                                                                                                                                                                       
  SlMPK6-1                                                                                                                                                                                                       
  SlMPK6-2                                                                                                                                                                                                       
    CpMPK6                                                                                                                                                                                                       
  CsatMPK6                                                                                                                                                                                                       
  LuMPK6-1                                                                                                                                                                                                       
  LuMPK6-2                                                                                                                                                                                                       
    MeMPK6                                                                                                                                                                                                       
    RcMPK6                                                                                                                                                                                                       
  MdMPK6-1                                                                                                                                                                                                       
  MdMPK6-2                                                                                                                                                                                                       
  PperMPK6                                                                                                                                                                                                       
  PtMPK6-1                                                                                                                                                                                                       
  PtMPK6-2                                                                                                                                                                                                       
  EgMPK6-1                                                                                                                                                                                                       
  GrMPK6-1                                                                                                                                                                                                       
  GrMPK6-2                                                                                                                                                                                                       
    TcMPK6                                                                                                                                                                                                       
    CcMPK6                                                                                                                                                                                                       
    FVMPK6                                                                                                                                                                                                       
    AcMPK6                                                                                                                                                                                                       
  BrMPK6-1                                                                                                                                                                                                       
  BrMPK6-2                                                                                                                                                                                                       
    CrMPK6                                                                                                                                                                                                       
    ThMPK6                                                                                                                                                                               MT FSSSLFRSAL TPKPKNINFF
    AtMPK6                                                                                                                                                                                                       
    BdMPK6                                                                                                                                                                                                       
  PvMPK6-1                                                                                                                                                                                                       
  PvMPK6-2                                                                                                                                                                                                       
    SbMPK6                                                                                                                                                                                                       
  ZmMPK6-1                                                                                                                                                                                                       
  ZmMPK6-2                                                                                                                                                                                                       
    OsMPK6                                                                                                                                                                                                       
    SiMPK6                                                                                                                                                                                                       
  GrMPK6-3                                                                                                                                                                                                       
    PaMPK6                                                                                                                                                                   MHQ VERRIDQCVH GSGWGFHPVA DMPVLCVDMG
  GmMPK3-1                                                                                                                                                                                                       
  GmMPK3-2                                                                                                                                                                                                       
  PvulMPK3                                                                                                                                                                                                       
  CsatMPK3                                                                                                                                                                                                       
    CpMPK3                                                                                                                                                                                                       
    FVMPK3                                                                                                                                                                                                       
  MdMPK3-1                                                                                                                                                                                                       
  MdMPK3-3                                                                                                                                                                                                       
  PperMPK3                                                                                                                                                                                                       
  MdMPK3-2                                                                                                                                                                                                       
    EgMPK3                                                                                                                                                                                                       
    CcMPK3                                                                                                                                                                                                       
  GrMPK3-1                                                                                                                                                                                                       
  GrMPK3-2                                                                                                                                                                                                       
    TcMPK3                                                                                                                                                                                                       
    MeMPK3                                                                                                                                                                                                       
  PtMPK3-1                                                                                                                                                                                                       
  PtMPK3-2                                                                                                                                                                                                       
  AcMPK3-1                                                                                                                                                                                                       
  LuMPK3-1                                                                                                                                                                                                       
  LuMPK3-2                                                                                                                                                                                                       
    SlMPK3                                                                                                                                                                                                       
    CrMPK3                                                                                                                                                                                                       
    AtMPK3                                                                                                                                                                                                       
    ThMPK3                                                                                                                                                                                                       
    BdMPK3                                                                                                                                                                                                       
    OsMPK3                                                                                                                                                                                                       
  PvMPK3-1                                                                                                                                                                                                       
    SiMPK3                                                                                                                                                                                                       
    SbMPK3                                                                                                                                                                                                       
  ZmMPK3-2                                                                                                                                                                                                       
  AcMPK3-2                                                                                                                                                                                                       
    MtMPK3                                                                                                                                                                                                       
    VvMPK6                                                                                                                                                                                                       
 BrMPK10-4                                                                                                                                                                                                       
   CrMPK10                                                                                                                                                                                                       
   AtMPK10                                                                                                                                                                                                       
   ThMPK10                                                                                                                                                                                                       
  LuMPK3-3                                                                                                                                                                                                       
  LuMPK3-4                                                                                                                                                                                                       
 GmMPK13-1                                                                                                                                                                                                       
 GmMPK13-2                                                                                                                                                                                                       
 PvulMPK13                                                                                                                                                                           MDGVLL GSPHYSQTGR ERRRRRKQIG
   MtMPK13                                                                                                                                                                                                       
   EgMPK13                                                                                                                                                                                                       
   VvMPK13                                                                                                                                                                                                       
   GrMPK13                                                                                                                                                                                                       
   TcMPK13                                                                                                                                                                                                       
   MeMPK13                                                                                                                                                                                                       
   RcMPK13                                                                                                                                                                                                       
   CcMPK13                                                                                                                                                                                                       
 MdMPK13-3                                                                                                                                                                                                       
 PperMPK13                                                                                                                                                                                                       
 MdMPK13-4                                                                                                                                                                                                       
 CsatMPK13                                                                                                                                                                                                       
   CpMPK13                                                                                                                                                                                                       
   AcMPK13                                                                                                                                                                                                       
   SlMPK13                                                                                                                                                                                                       
   BrMPK13                                                                                                                                                                                                       
   ThMPK13                                                                                                                                                                                                       
   CrMPK13                                                                                                                                                                                                       
  GmMPK4-2                                                                                                                                                                                                       
  GmMPK4-3                                                                                                                                                                                                       
PvulMPK4-2                                                                                                                                                                                                       
CsatMPK4-2                                                                                                                                                                                                       
  MdMPK4-1                                                                                                                                                                                                       
PperMPK4-1                                                                                                                                                                                                       
    CsMPK4                                                                                                                                                                                                       
    CcMPK4                                                                                                                                                                                                       
  GrMPK4-2                                                                                                                                                                                                       
  TcMPK4-2                                                                                                                                                                                                       
  GrMPK4-4                                                                                                                                                                                                       
  EgMPK4-2                                                                                                                                                                                                       
  LuMPK4-2                                                                                                                                                                                                       
  MeMPK4-1                                                                                                                                                                                                       
  MeMPK4-2                                                                                                                                                                                                       
  RcMPK4-2                                                                                                                                                                                                       
  LuMPK4-3                                                                                                                                                                                                       
  LuMPK4-6                                                                                                                                                                                                       
  GmMPK4-4                                                                                                                                                                                                       
PvulMPK4-3                                                                                                                                                                                                       
  MtMPK4-3                                                                                                                                                                                                       
  GmMPK4-5                                                                                                                                                                                                       
  GmMPK4-8                                                                                                                                                                                                       
  GmMPK4-6                                                                                                                                                                                                       
  GmMPK4-7                                                                                                                                                                                                       
PvulMPK4-1                                                                                                                                                                                                       
  MtMPK4-1                                                                                                                                                                                                       
  MtMPK4-2                                                                                                                                                                                                       
  VvMPK4-1                                                                                                                                                                                                       
    AcMPK4                                                                                                                                                                        MRKREEKLE SNHGYSKAFL LKRFHFLSTH
  EgMPK4-1                                                                                                                                                                                                       
  VvMPK4-2                                                                                                                                                                                                       
   CpMPK12                                                                                                                                                                                                       
  TcMPK4-1                                                                                                                                                                                                       
   CsMPK12                                                                                                                                                                                                       
   CcMPK12                                                                                                                                                                                                       
  MeMPK4-3                                                                                                                                                                                                       
  MeMPK4-4                                                                                                                                                                                                       
  RcMPK4-1                                                                                                                                                                                                       
  PtMPK4-1                                                                                                                                                                                                       
  PtMPK4-2                                                                                                                                                                                                       
  LuMPK4-1                                                                                                                                                                                                       
  LuMPK4-5                                                                                                                                                                                                       
  FVMPK4-1                                                                                                                                                                                                       
  MdMPK4-2                                                                                                                                                                                                       
PperMPK4-2                                                                                                                                                                                                       
  MdMPK4-4                                                                                                                                                                                                       
  GrMPK4-1                                                                                                                                                                                                       
    BrMPK4                                                                                                                                                                                                       
    CrMPK4                                                                                                                                                                                                       
    ThMPK4                                                                                                                                                                                                       
    AtMPK4                                                                                                                                                                                                       
  MgMPK4-2                                                                                                                                                                                                       
  SlMPK4-2                                                                                                                                                                                                       
  StMPK4-3                                                                                                                                                                                                       
  SlMPK4-1                                                                                                                                                                                                       
  StMPK4-1                                                                                                                                                                                                       
  GrMPK4-3                                                                                                                                                                                                       
CsatMPK4-1                                                                                                                                                                                                       
  GrMPK4-5                                                                                                                                                                                                       
  GrMPK4-6                                                                                                                                                                                                       
  BdMPK4-2                                                                                                                                                                                                       
  PvMPK4-3                                                                                                                                                                                                       
  SiMPK4-2                                                                                                                                                                                                       
  ZmMPK4-2                                                                                                                                                                                                       
  SbMPK4-2                                                                                                                                                                                                       
  OsMPK4-2                                                                                                                                                                                                       
    SlMPK5                                                                                                                                                                                                       
  StMPK4-2                                                                                                                                                                                                       
  BdMPK4-1                                                                                                                                                                                                       
  OsMPK4-1                                                                                                                                                                                                       
  PvMPK4-1                                                                                                                                                                                                       
  SbMPK4-1                                                                                                                                                                                                       
  PvMPK4-2                                                                                                                                                                                                       
  SiMPK4-1                                                                                                                                                                                                       
  ZmMPK4-1                                                                                                                                                                                                       
  FVMPK4-2                                                                                                                                                                                                       
   CrMPK11                                                                                                                                                                                                       
    BrMPK5                                                                                                                                                                                                       
    CrMPK5                                                                                                                                                                                                       
    AtMPK5                                                                                                                                                                                                       
    ThMPK5                                                                                                                                                                                                       
  PpMPK4-2                                                                                                                                                                                                       
    SmMPK4                                                                                                                                                                                                       
    PaMPK4                                                                                                                                                                                                       
 BrMPK12-1                                                                                                                                                                                                       
   ThMPK12                                                                                                                                                                                                       
   CrMPK12                                                                                                                                                                                                       
   AtMPK12                                                                                                                                                                                                       
 BrMPK12-2                                                                                                                                                                                                       
  GmMPK4-1                                                                                                                                                                                                       
   PtMPK12                                                                                                                                                                                                       
  LuMPK4-4                                                                                                                                                                                                       
  PpMPK4-3                                                                                                                                                                                                       
 BrMPK10-1  CGLKYIHSAN VLHRDLKPSN LLVNGNCKLK ICDF-GLARG TSEHNAMTEY VVTRWYRAPE --------LL LNSSAYTSAI DIWSVGCIFL EL-------- -LTRKTVFRG RDTE---KRK KLHFDLQLLG SPSEEELGSL SENAKLYLRQ LPNHDRQSFF VVFPNVPYPA LDLI----MK
  MdMPK4-3  PKVKNSAKGK LLMRAMYGVK VLTISVCSVF AAAFSGSAKK LLDLNVADTY LWAQAFNDLQ GNVNGEIRNV LSSGRVMVLK ELEAVDDTVK EMDPKIQDGV DLSERNAFKN SISDLDRKAQ KLSQGLDLLT KEVDGFFQIL LAGRDTLLSK LRSGGAVSDR MLTGNVEGSF XLVVTNRNLM
   FVMPK13  FSALGSKLGG FARKPRREDG GFFSSNPQTP AETPSGCHRQ AAWSQTKPAR EGPEPVTT-- ---------- -APRQPSFAT PLRAVSVTIR EPPKFKDSPV ITRHETLATV LLTKAEEDET DSDQDRPLRI RVLNPYNDDV DDEDEDEERF EKEHGLISNL AWFNNI---L LHHIPKPNLF
  PpMPK4-1  SASTKERMHA LLMMNMQVLF GPHEWPAEEK TKQEEMVSHE ARFIFVEQNS -TSEASSLDE GD-------- SMVGFVHFKF GLEHDVPVLY VYEMQLKRTV QGVGLGKFLM QLLELVARKN NMKAILVAVH KRNSRALAFY NGSLGYKVAT RSSSTQKNTQ TS-------- ----------
  PpMPK4-4  SATTKESMHK LLMMNMEVLF GPHEWPAEEN MKRWEMVSPE ARFIFVRKST PTIEAGSSDE GH-------- PMVGFVHFRF GLEHEVPVLY IYETQLEKTV QGKGLGKFLM QLLELVARKN NMKAVLLAVH KRNTRALTFY NERLGYKLAI RSASSQQSTQ PSFMFENQAL FFAVDRLICR
    VvMPK3                                                                                                                                                                                                       
  ZmMPK3-1                                                                                                                                                                                                       
CreinMPK4-                                                                                                                                                                                                       
  VcMPK4-1                                                                                                                                                                                                       
    MpMPK4                                                                                                                                                                                                       
    OlMPK6                                                                                                                                                                                                       
    BrMPK3                                                                                                                                                                                                       
   CsMPK13                                                                                                                                                                                                       
  MgMPK4-1                                                                                                                                                                                                       
  PvMPK3-2                                                                                                                                                                                                       
 BrMPK10-3                                                                                                                                                                                                       
 BrMPK10-2                                                                                                                                                                                                       
  GmMPK1-1                                                                                                                                                                                                       
  GmMPK1-2                                                                                                                                                                                                       
  PvulMPK1                                                                                                                                                                                                       
    CsMPK1                                                                                                                                                                                                       
    CcMPK1                                                                                                                                                                                                       
  CsatMPK2                                                                                                                                                                                                       
    MeMPK1                                                                                                                                                                                                       
    MeMPK2                                                                                                                                                                                                       
    RcMPK2                                                                                                                                                                                                       
    PtMPK1                                                                                                                                                                                                       
    PtMPK2                                                                                                                                                                                                       
  GrMPK2-1                                                                                                                                                                                                       
    TcMPK1                                                                                                                                                                                                       
  GrMPK2-2                                                                                                                                                                                                       
    EgMPK1                                                                                                                                                                                                       
    SlMPK1                                                                                                                                                                                                       
    StMPK1                                                                                                                                                                                                       
    FVMPK1                                                                                                                                                                                                       
  MdMPK1-1                                                                                                                                                                                                       
  MdMPK1-3                                                                                                                                                                                                       
  MdMPK1-2                                                                                                                                                                                                       
  PperMPK1                                                                                                                                                                                                       
    AcMPK1                                                                                                                                                                                                       
  LuMPK2-1                                                                                                                                                                                                       
  LuMPK2-2                                                                                                                                                                                                       
    BrMPK1                                                                                                                                                                                                       
    AtMPK1                                                                                                                                                                                                       
    BrMPK2                                                                                                                                                                                                       
    CrMPK2                                                                                                                                                                                                 QNIKDQ
    AtMPK2                                                                                                                                                                                                       
    ThMPK2                                                                                                                                                                                                       
  AcMPK2-1                                                                                                                                                                                                       
  AcMPK2-2                                                                                                                                                                                                       
   BdMPK14                                                                                                                                                                                                       
 PvMPK14-1                                                                                                                                                                                                       
   SiMPK14                                                                                                                                                                                                       
 PvMPK14-2                                                                                                                                                                                                       
   SbMPK14                                                                                                                                                                                                       
   ZmMPK14                                                                                                                                                                                                       
   OsMPK14                                                                                                                                                                                                       
  BdMPK7-1                                                                                                                                                                                                       
  BdMPK7-2                                                                                                                                                                                                       
  PvMPK7-1                                                                                                                                                                                                       
    SiMPK7                                                                                                                                                                                                       
    OsMPK7                                                                                                                                                                                                       
    SbMPK7                                                                                                                                                                                                       
    ZmMPK7                                                                                                                                                                                                       
  GmMPK7-1                                                                                                                                                                                                       
  GmMPK7-2                                                                                                                                                                                                       
  PvulMPK7                                                                                                                                                                                                       
    CpMPK7                                                                                                                                                                                                       
  GrMPK7-2                                                                                                                                                                                                       
  GrMPK7-3                                                                                                                                                                                                       
    RcMPK7                                                                                                                                                                                                       
  GrMPK7-1                                                                                                                                                                                                       
  PtMPK7-1                                                                                                                                                                                                       
  PtMPK7-2                                                                                                                                                                                                       
    CsMPK7                                                                                                                                                                                                       
    CcMPK7                                                                                                                                                                                                       
    FVMPK7                                                                                                                                                                                                       
  MdMPK7-1                                                                                                                                                                                                       
  MdMPK7-2                                                                                                                                                                                                       
  PperMPK7                                                                                                                                                                                                       
  BrMPK7-1                                                                                                                                                                                                       
  BrMPK7-2                                                                                                                                                                                                       
    CrMPK7                                                                                                                                                                                                       
    AtMPK7                                                                                                                                                                                                       
    ThMPK7                                                                                                                                                                                                       
  GrMPK7-4                                                                                                                                                                                                       
    SlMPK7                                                                                                                                                                                                       
    StMPK7                                                                                                                                                                                                       
  CsatMPK7                                                                                                                                                                                                       
    MgMPK1                                                                                                                                                                                                       
   CrMPK14                                                                                                                                                                                                       
   AtMPK14                                                                                                                                                                                                       
  LuMPK7-1                                                                                                                                                                                                       
  LuMPK7-2                                                                                                                                                                                                       
  MtMPK7-4                                                                                                                                                                                                       
    TcMPK7                                                                                                                                                                                                       
  MtMPK7-3                                                                                                                                                                                                       
    PpMPK1                                                                                                                                                                                                       
    PpMPK2                                                                                                                                                                                                       
    SmMPK7                                                                                                                                                                                                       
    PaMPK1                                                                                                                                                                                                       
    SmMPK1                                                                                                                                                                                                       
CreinMPK4-                                                                                                                                                                                                       
  VcMPK4-2                                                                                                                                                                                                       
CreinMPK4-                                                                                                                                                                                                       
  CsubMPK4                                                                                                                                                                                                       
    MpMPK2                                                                                                                                                                                                       
    OlMPK7                                                                                                                                                                                                       
 MdMPK13-1                                                                                                                                                                                                       
 MdMPK13-2                                                                                                                                                                                                       
 CreinMPK7                                                                                                                                                                                                       
    VcMPK5                                                                                                                                                                                                       
  CsubMPK7                                                                                                                                                                                                       
   SmMPK10                                                                                                                                                                                                       
   MpMPK13                                                                                                                                                                                                       
    CsMPK6                                                                                                                                                                                                       
    RcMPK3                                                                                                                                                                                                       
   PaMPK11                                                                                                                                                                                                       
    CsMPK3                                                                                                                                                                                                       
  PvMPK4-4                                                                                                                                                                                                       
    PaMPK5                                                                                                                                                                                                       
   PaMPK14                                                                                                                                                                                                       
  PaMPK7-2                                                                                                                                                                                                       
   PaMPK10                                                                                                                                                                                                       
  MtMPK7-2                                                                                                                                                                                                       
  MtMPK7-5                                                                                                                      MENH GCRRKKRRRG WERIIPPPMT DASRNIKSGM HTCFMEYIFR INAIMMANER KVGT------ ----------
    PaMPK8                                                                                                                                                                                                       
  MtMPK7-1                                                                                                                                                                                                       
  CsubMPK3                                                                                                                                                                                                       
    VvMPK7                                                                                                                                                                                                       
    VvMPK1                                                                                                                                                                                                       
  PvMPK7-2                                                                                                                                                                                                       
    PaMPK2                                                                                                                                                                                                       
    PaMPK3                                                                                                                                                                                                       
  PaMPK7-1                                                                                                                                                                                                       
   PaMPK20                                                                                                                                                                                                       
 OsMPK20-2                                                                                                                                                                                                       
 Consensus                                                                                                                                                                                                       

            361                                                                                                                                                                                               540
   AtMPK13                                                                                    MEKRE DGGILTYDGR YVMYNVLGNI FELSSKYIPP IEPIGRGAYG IV-CCATNSE T----NEEVA IKKIANAFDN RVDAKRTLRE IKLLSHMDHD N---------
   AtMPK11                                                                            MS IEKPFFGDDS NRGVSINGGR YVQYNVYGNL FEVSKKYVPP LRPIGRGASG IV-CAAWNSE T----GEEVA IKKIGNAFGN IIDAKRTLRE IKLLKHMDHD N---------
  EgMPK6-2                                                                                      MDG GGSSSRADTV MSEYNIFGNI FEVTAKYKPP IMPIGKGATA SSGSSALNSE T----NEHVA IKKIANAFDN KIDAKRTLRE IKLLRHMDHE N---------
 GmMPK20-1                                                                                            MQQDQRK- KGSMEMEFFS DYGDVSRYKI QEVIGKGSYG VVCSAIDTHT -----GEKVA IKKIHDIFEH VSDAARILRE IKLLRLLRHP D---------
 GmMPK20-2                                                                                            MQQDQRK- KGSMEMEFFS DYGDVSRYKI QEVIGKGSYG VVCSAIDSHT -----GEKVA IKKIHDIFEH VSDAARILRE IKLLRLLRHP D---------
PvulMPK20-                                                                                            MQQDHRK- KGSMEMDFFS DYGDANRYKI QEVIGKGSYG VVCSAIDTHT -----GEKVA IKKIHDIFEH VSDTARILRE IKLLRLLRHP D---------
 GmMPK20-3                                                                                            MQQDHRK- KSSAEMDFFS EYGDANRYKI QEVIGKGSYG VVCSAIDTHT -----GDKVA IKKIHDIFEH ISDAARILRE IKLLRLLRHP D---------
 GmMPK20-4                                                                                            MQQDHRK- KSSAEMDFFS EYGDANRYKI QEVIGKGSYG VVCSAIDTHT -----GEKVA IKKIHDIFEH ISDAARILRE IKLLRLLRHP D---------
 MtMPK20-1                                                                                            MQQDHRK- KGSTEMDFFS EYGDANRYKI QEVIGKGSYG VVCSAIDTHT -----GEKVA IKKIHDIFEH ISDAARILRE IKLLRLLRHP D---------
 MtMPK20-3                                                                                                          MDFFS EYGDANRYKI QEVIGKGSYG VVCSAIDTHT -----GEKVA IKKIHDIFEH ISDAARILRE IKLLRLLRHP D---------
PvulMPK20-                                                                                                          MDFFS EYGDANQYKI QEVIGKGSYG VVCSAIDTLS -----GEKVA IKKIHDIFEH TSDAARILRE IKLLRLLRHP D---------
   CpMPK20                                                                                            MQQDHRK- KNSAEMEFFS EYGDANRYKI QEVIGKGSYG VVCSAIDTHT -----GEKVA IKKIHDIFEH ISDAARILRE IKLLRLLRHP D---------
 PtMPK20-1                                                                                            MQQDQRK- KNSTEMDFFS EYGDANRYKI QEVIGKGSYG VVCSAIDTHT -----GEKVA IKKIHDIFEH ISDAARILRE IKLLRLLRHP D---------
 PtMPK20-2                                                                                           MQQQDHRK- KNSTEMDFFS EYGDANRYKI QEVIGKGSYG VVCSAIDTHT -----GEKVA IKKIHDIFEH ISDAARILRE IKLLRLLRHP D---------
   TcMPK20                                                                                            MQQDHRK- KSSTEMDFFS EYGDANRYKI QEVIGKGSYG VVCSAIDTHS -----GEKVA IKKIHDIFEH ISDAARILRE IKLLRLLRHP D---------
   CsMPK20                                                                                                 ML- QNSPEMEFFS EYGDASRYKI QEVIGKGSYG VVCSAIDTHT -----GEKVA IKKIHDIFEH ISDAARILRE IKLLRLLRHP D---------
   CcMPK20                                                                                            MQQDHRK- KNSPEMEFFS EYGDASRYKI QEVIGKGSYG VVCSAIDTHT -----GEKVA IKKIHDIFEH ISDAARILRE IKLLRLLRHP D---------
   RcMPK20                                                                                           MQQQDHRK- KNSTEMDFFS EYGDANRYKI QEVIGKGSYG VVCSAIDTHT -----GEKVA IKKIHDIFEH ISDAARILRE IKLLRLLRHP D---------
   FVMPK20  DWDFGFGVGI GGLEVHEGFG FLGSMLGQGF GFENKLGFCA FDKKQSLFEI LSCGYNNAAG SQQKELTSRT FENYCSKYLI NNMDLGFLEC TNSTEMEFFS DYGDANRYKI QEVIGKGSYG VVCSAIDTHT -----HEKVA IKKIHDIFEH ISDAARILRE IKLLRLLRHP D---------
 MdMPK20-2                                                                                                          MDFFS DYGDANRYKI QEVIGKGSYG VVCSAIDTHT -----GEKVA IKKIHDIFEH ISDAARILRE IKLLRLLRHP D---------
 PperMPK20                                                                                            MQQDHLK- KNQTEMDFFS DYGDANRYKI QEVIGKGSYG VVCSAIDTHT -----GEKVA IKKIHDIFEH ISDAARILRE IKLLRLLRHP D---------
   AcMPK20                                                                                            MQQDQRK- KNPTEMDFFS DYGDANRYKI QEVVGKGSYG VVCSAIDTHT -----GEKVA IKKIHDIFEH ISDAARILRE IKLLRLLRHP D---------
   SlMPK20                                                                                            MQPDHRK- KSSAEMDFFS EYGDANRYKI QEVIGKGSYG VVCSAIDTHT -----GEKVA IKKIHDIFEH ISDAARILRE IKLLRLLRHP D---------
   StMPK20                                                                                            MQPDHRK- KSSAEMDFFS EYGDANRYKI QEVIGKGSYG VVCSAIDTHT -----GEKVA IKKIHDIFEH ISDAARILRE IKLLRLLRHP D---------
 GrMPK20-1                                                                                            MQPDHQK- KSSTEMDFFS EYGDATRFKI QEVIGKGSYG VVCSAIDTHT -----GEKVA IKKIHDIFEH ISDAARILRE IKLLRLLRHP D---------
CsatMPK20-                                                                                            MQQDQSK- KNSTEVEFFS DYGDASRYKI QEVIGKGSYG VVCSAIDTRT -----GDKVA IKKIHNIFEH ISDAVRILRE IKLLRLLRHP D---------
   EgMPK20                                                                                 MWFDMVIY DAFGVVEFDF KSSAEMDFFS EYGDASRYKI QEVIGKGSYG VVCSAIDTHT -----GEKVA IKKIHDIFEH ISDAARILRE IKLLRLLRHP D---------
   MeMPK20                                                                                            MQQDHWK- KNSVEMDFFS EYGDANRYKI QEVIGKGSYG VVCSAIDTYT -----GEKVA IKKIHDIFEH ISDAARILRE IKLLRLLRHP D---------
 GrMPK20-2                                                  MNTNGL RCINLWTCMR SCYIELHAAA VVE--ENMLG NLVLTCIFAP QSSTEMEFFS EYGDANRYKI QEVIGKGSYG VVCSAIDTHT -----GQKVA IKKIHDIFEH LSDAARILRE IKLLRLLRHP D---------
CsatMPK20-                                                                                            MQTDHRK- KNSAELDFFS EYGDANRFKV REVIGKGSYG VVCSAVDTLT -----NEKVA IKKIHDIFEH VSDAARILRE IKLLRLLRHP D---------
   BrMPK20                                                                                                          MEFFS DYGDATRFKI QERIGKGSYG VVCSAIDTLT -----GEKVA IKKIHDIFEH ISDAARILRE IKLLRLLRHP D---------
   CrMPK20                                                                                            MQQDHRK- KNNLEMEFFS DYGDASRFKI QEVIGKGSYG VVCSAIDTLT -----GEKVA IKKIHDIFEH ISDAARILRE IKLLRLLRHP D---------
   AtMPK20                                                                                            MQQDNRK- KNNLEMEFFS DYGDANRFKV QEVIGKGSYG VVCSAIDTLT -----GEKVA IKKIHDIFEH ISDAARILRE IKLLRLLRHP D---------
   ThMPK20                                                                                        M NTMQQDHRK- KNNLEMEFFS DYGDANRFKI QEIIGKGSYG VVCSAIDTLT -----GEKVA IKKIHDIFEH ISDAARILRE IKLLRLLRHP D---------
 MdMPK20-1                                                                                               MESMQ QNQTEMDFFS DYGDANRYKI QEVIGKGSYG VVCSAIDTHT -----GEKVA IKKIHDIFEH ISDAARILRE IKLLRLLRHP D---------
   MgMPK20                                                                                            MQPDSHK- KSSTELEFFS EYGDASRFKI QEVVGKGSYG VVCSAIDTHT -----GERVA IKKIHDVFEH ISDAARILRE IKLLRLLRHP D---------
 BdMPK20-1                                                                                            MQQDQRK- KSSAEAEFFT EYGDASRYKI QEIVGKGSYG VVCSAIDVHT -----GEKVA IKKIHDIFEH ISDAARILRE IKLLRLLRHP D---------
 OsMPK20-1                                                                                            MQQDQRK- KSSTEADFFT EYGDASRYKI QEVIGKGSYG VVCSAIDVHT -----GEKVA IKKIHDIFEH ISDAARILRE IKLLRLLRHP D---------
 PvMPK20-1                                                                                            MQHDQRK- KSSAEADFFT EYGDASRYKI QEVIGKGSYG VVCSAIDVHT -----GEKVA IKKIHDIFEH ISDAARILRE IKLLRLLRHP D---------
 PvMPK20-3                                                                                            MQHDQRK- KSSAEAEFFT EYGDASRYKI QEVIGKGSYG VVCSAIDVHT -----GEKVA IKKIHDIFEH ISDAARILRE IKLLRLLRHP D---------
 SiMPK20-1                                                                                            MQHDQRK- KSSAEADFFT EYGDASRYKI QEVIGKGSYG VVCSAIDVHT -----GEKVA IKKIHDIFEH ISDAARILRE IKLLRLLRHP D---------
 SbMPK20-1                                                                                            MQHDHRK- KSSVEAEFFT EYGDASRYKI QEVIGKGSYG VVCSAIDVHT -----GEKVA IKKIHDIFEH ISDAARILRE IKLLRLLRHP D---------
 PvMPK20-2                                                 MPISIGF ATPPFIAPFQ FPKLAFEITP S--------- LVQRVQFVL- QSSAEAEFFT EYGDANRYKI QEVIGKGSYG VVCSAIDLHT -----RQRVA IKKIHNIFEH VSDAARILRE IKLLRLLRHP D---------
 PvMPK20-7                                                 MPIPIGF ATPPFIAPFQ FPKLTFEVIC NGGFFFPNSL LVQRVQFVL- QSSAEAEFFT EYGDANRYKI QEVIGKGSYG VVCSAIDLHT -----RQRVA IKKIHNIFGH VSDAARILRE IKLLRLLRHP D---------
 SbMPK20-2                                                                                            MQQDQRN- KTSAEADFFT EYGDANRYKI QEVIGKGSYG VVCSAIDLHT -----RQRVA IKKIHNIFEH VSDAARILRE IKLLRLLRHP D---------
 ZmMPK20-2                                                                                            MQQDQRN- KTSAEVDFFT EYGDANRYKI QEVIGKGSYG VVCSAIDLHT -----RQRVA IKKIHGIFEH VSDAARILRE IKLLRLLRHP D---------
 BdMPK20-2                                                                                                      MSTDVDFFS EYGDANRYRI QEVIGKGSYG VVCSAMDMQT -----RQKVA IKKIHNIFDH VSDAARILRE IKLLRLLRHP D---------
 GmMPK19-2                                                                                            MQQDQLK- KDMKEVEFFT EYGDANRYKI LEVVGKGSYG VVCSAIDTHT -----GGKVA IKKIHDIFEH ISDAIRILRE VKLLRLLRHP D---------
 PvulMPK19                                                                                            MQQDQLK- KDIKELEFFT EYGDANRYKI LEVVGKGSYG VVCSAIDTHT -----GGKVA IKKIHDIFEH ISDAIRILRE VKLLRLLRHP D---------
   MtMPK19                                                                                            MQKDQLK- KDVKEVKFFT DYGDANRYKI LEVVGKGSYG VVCAAIDTHT -----GGKVA IKKIHDVFEH ISDAIRILRE VKLLRLLRHP D---------
   CpMPK19                                                                                                          MDFFT EYGDANRYKI LEVIGKGSYG LVCAALDTHT -----GEKVA IKKIHDVFEH ISDAIRILRE VKLLRLLRHP D---------
 PtMPK19-1                                                                                                          MEFFT EYGDANRYKI LEVIGKGSYG VVCAAIDTHT -----GEKVA IKKINNVFEH ISDAFRILRE VKLLRLLRHP D---------
 PtMPK19-2                                                                                            MQQDHPK- KDLKEIDFFT EYGDANRYKI LEVIGKGSYG VVCAAIDTHT -----GDKVA IKKINDVFEH ISDAIRILRE VKLLRLLRHP D---------
   RcMPK19                                                                                                 MF- QDLKEIDFFT EYGDANRYKI LEVIGKGSYG VVCAAIDTHT -----GEKVA IKKIHDVFEH ISDAIRILRE VKLLRLLRHP D---------
   CcMPK19                                                                                            MQQDQTK- KELKDKDFFT EYGDANRYKI LEVIGKGSYG VVCAAIDTHT -----GEKVA IKKIHDVFEH ISDAIRILRE VKLLMLLRHP D---------
   EgMPK19                                                                                            MQTDRHS- KKLKEMEFFT EYGDANRYKI LEVIGKGSYG VVCAAIDTHT -----GEKVA IKKIHDIFEH ISDAIRILRE VKLLRLLRHP D---------
 GrMPK19-1                                                                                            MQQDQLK- KDLKD-DFFT EYGDANQYKI IEVIGRGSYG VVCAALDTHT -----GKKVA IKKIRDVFEY TSDALRILRE VKLLRLLRHP D---------
 GrMPK19-2                                                                                            MQQNQLK- KELKEMDFFT EYGDANRYKI LEVIGKGSYG VVCAALDTHT -----GEKVA IKKIQDVFEH MSDAIRILRE VKLVRLLRHP D---------
 GrMPK19-3                                                                                            MQPNQLK- KDLKEMDFFT EYGDANRYRI LEVIGKGSYG VVCAALDTHT -----GEKVA IKKIQDVFEH ASDAIRILRE VKLLRLLRHP D---------
   TcMPK19                                                                                            MQQDQLK- KDLKEMDFFT EYGDANRYKI LEVIGKGSYG VVCAAIDTHT -----GEKVA IKKINDVFEH ISDAIRILRE VKLLRLLRHP D---------
   FVMPK19                                                                                                          MEFFT EYGDANRYKI LEVIGKGSYG VVCAAIDTHT -----GEKVA IKKIHDIFEH ISDAIRILRE VKLLRLLRHP D---------
 MdMPK19-1                                                                                           MMRPDHQN- KELKEMDFFT EYGEANRYKI LEVIGKGSYG VVCAAIDTHT -----GEKVA IKKIHDIFEH ISDAFRILRE VKLLRLLRHP D---------
 MdMPK19-2                                                                                           MMRPDHQN- KELKEMDFFT EYGEANRYKI LEVIGKGSYG VVCAAIDTHT -----GEKVA IKKIHDIFEH ISDAFRILRE VKLLRLLRHP D---------
 MdMPK19-4                                                                                           MMRPDHQN- KELKEMDFFT EYGEANRYKI LEVIGKGSYG VVCAAIDTHT -----GEKVA IKKIHDIFEH ISDAFRILRE VKLLRLLRHP D---------
 MdMPK19-3                                                                                           MMRPGHQN- KELKEMDFFT EYGEANRYKI LEVIGKGSYG VVCAAIDTHT -----GEKVA IKKIHSIFEH ISDAIRILRE VKLLRLLRHP D---------
 LuMPK18-1                                                                                            MQQDHPR- KDLKDMEFFT EYGDANRYKL LEVIGIGSYG VVCAAIDTHT -----GEKVA IKKIHDVFEH ISDAIRILRE VKLLRLLRHP D---------
 LuMPK18-2                                                                                            MQQDHPR- KDL---EFFT EYGDANRYKI LEVIGKGSYG VVCAAIDTHT -----GEKVA IKKIHDVFEH ISDAIRILRE VKLLRLLRHP D---------
   VvMPK19                                                                                            MQKDLPK- KGLKEKDFFT GYGEANRYKI LEVVGKGSYG VVCSAIDTHT -----GEKVA IKKINDIFEH ISDAIRILRE IKLLRLLRHP D---------
 SlMPK19-1                                                                                           MMQQDHRK- KNTKEVEFFT EYGEANRYKI LEVVGKGSYG VVCAAIDTHT -----GEKVA IKKITDIFEH ASDAIRILRE IKLLRLLRHP D---------
 StMPK19-1                                                                                           MMQQDHRK- KNTKEVEFFT EYGEANRYKI LEVVGKGSYG VVCAAIDTHT -----GEKVA IKKITDIFEH ASDAIRILRE IKLLRLLRHP D---------
 SlMPK19-2                                                                                            MQQDQRK- KSSKEVEFFT EYGDANRYKI LEVIGKGSYG VVCAAIDTHT -----GEKVA IKKITDIFEH ISDAIRILRE VKLLRLLRHP D---------
 StMPK19-2                                                                                            MQQDQHK- KSSKEVEFFT EYGDANRYKI LEVVGKGSYG VVCAAIDTHT -----GEKVA IKKITDIFEH ISDAIRILRE VKLLRLLRHP D---------
 PperMPK19                                                                                            MHADHPK- KDLKGMDFFT EYGDANRYKI LEVIGKGSYG VVCAAIDTHT -----GEKVA IKKIHDIFEH ISDAIRILRE VKLLRLLRHP D---------
 BrMPK18-1                                                                                                          MDFFT EYGDANRYRI LEVIGKGSYG VVCAAVDTHT -----GEKVA IKKINNVFEH ISDALRMLRE VKLLRLLRHP D---------
   ThMPK18                                                                                            MQQNQMK- KDTKEMEFFT EYGDANRYRI LEVIGKGSYG VVCAAIDTHT -----GEKVA IKKINDVFEH ISDALRILRE VKLLRLLRHP D---------
   AtMPK18                                                                                            MQQNQVK- KGTKEMEFFT EYGDANRYRI LEVIGKGSYG VVCAAIDTHT -----GEKVA IKKINDVFEH ISDALRILRE VKLLRLLRHP D---------
 BrMPK18-2                                                                                                          MDFFT EYGDANRYRI LEVIGKGSYG VVCAAIDTHT -----GEKVA IKKINDIFEH ISDALRILRE VKLLRLLRHP D---------
 BrMPK19-1                                                                                            MQQGHVK- KNMKELDFFT EYGDANRYQT LEVIGKGSYG VVCAAIDTHT -----GEKVA IKKINDVFEH ISDALRILRE VKLLRLLRHP D---------
 BrMPK19-2                                                                                            MQQVQAK- KSMKEIDFFT EYGDANRYQI LEVIGKGSYG VVCAAIDTHT -----GEKVA IKKINDVFEH ISDALRILRE VKLLRLLRHP D---------
   CrMPK19                                                                                            MQQGQEK- KNMKEVEFFT EYGDANRYRI LEVIGKGSYG VVCAAIDTHT -----GEKVA IKKINDVFEH VSDALRILRE VKLLRLLRHP D---------
   AtMPK19                                                                                            MQKTQEK- KNMKEMEFFT EYGDANRYRI LEVIGKGSYG VVCAAIDTQT -----GEKVA IKKINDVFEH VSDALRILRE VKLLRLLRHP D---------
   ThMPK19                                                                                            MQQGQGK- KNMKEMEFFT EYGDANRYQI LEVIGKGSYG VVCAAIDTHT -----GEKVA IKKINDVFEH VSDALRILRE VKLLRLLRHP D---------
 BdMPK20-5                                                                        MPEANA AARGGGGGGD ARAAEQRSNN KNSEEMGFFS EYVDASRYKI LEIIGKGSYG VVCSAIDQET -----GDKVA IKKIQNIFEH LSDAARILRE IKLLRLLRHP D---------
 BdMPK20-4                                                                                           MQTTEQQRK KGSSEMDFFS EYGDANRYKI QEVIGKGSYG VVCSAIDQHT -----GDKVA IKKIHNIFEH LSDAARILRE IKLLRLLRHP D---------
 PvMPK20-4                                                                           MQA --------TD HHHQ-QQQRR KGSPEMDFFS EYGDANRYKI QEVIGKGSYG VVCSAIDQHT -----GDKVA IKKIHNIFEH LSDAARILRE IKLLRLLRHP D---------
 SiMPK20-4                                                                           MQA --------MD HH-Q-QQQRR KGSSEMDFFS EYGDANRYKI QEVIGKGSYG VVCSAIDQHT -----GDKVA IKKIHNIFEH LSDAARILRE IKLLRLLRHP D---------
 SbMPK20-5                                                                                               MLNFA QGSSEMDFFS EYGDANRYKI QEVIGKGSYG VVCSAIDQHT -----GDKVA IKKIHNIFEH LSDAARILRE IKLLRLLRHP D---------
 ZmMPK20-4                                                                           MQA --------PE QQPQQQQQRR KGSSEMDFFS EYGDANRYKI QEVIGKGSYG VVCSAVDQHT -----GDKVA IKKIHNIFEH LSDAARILRE IKLLRLLRHP D---------
 ZmMPK20-5                                                                           MQA --------PE QQQQHQQRQR KGSSEMDFFS EYGDANRYKI QEVIGKGSYG VVCSAVDQHT -----GDKVA IKKIHNIFEH LSDAARILRE IKLLRLLRHP D---------
 OsMPK20-4                                                                          MAMQ --------TM QTEQQQQQRR KGSPEMDFFS EYGDANRYKI QEVIGKGSYG VVCSAIDQHT -----GDKVA IKKIHNIFEH LSDAARILRE IKLLRLLRHP D---------
 PvMPK20-5                                                                        MPEANA --------G- -ALAHAEQRK KNSPEMDFFS EYGDANRYKI QEIIGKGSYG VVCSAIDQQT -----GEKVA IKKIQNIFEH LSDAARILRE IKLLRLLRHP D---------
 PvMPK20-6                                                                        MPEANA --------G- -ALAQAEQRK KNSPEMDFFS EYGDANRYKI QEIIGKGSYG VVCSAIDQQT -----GEKVA IKKIQNIFEH LSDAARILRE IKLLRLLRHP D---------
 SiMPK20-3                                                                        MPEANA --------G- -APAHAEQRK KNSPEMDFFS EYGDANRYKI QEIIGKGSYG VVCSAIDQHT -----GEKVA IKKIQNIFEH LSDAARILRE IKLLRLLRHP D---------
 SbMPK20-3                                                                        MPEANA --------G- -AVAHAEQRK KNSPEMEFFS EYGDANRYRI QEIIGKGSYG VVCSAIDRHT -----GEKVA IKKIQNIFEH LSDAARILRE IKLLRLLRHP D---------
 OsMPK20-5                                                                        MPEANA --------GG RAAPAAEQRS KNTTEMDFFS EYGDSSRYKI QEIVGKGSYG VVCSAIDQHT -----GDKVA IKKIHNIFEH LSDAARILRE IKLLRLLRHP D---------
 ZmMPK20-6                                                                                                             ME SFSDADRYIP QEIIGRGSYG VVCSAIDRRT -----GEKVA IKKIGGVFDD LSDAARTLRE IKLLRLLRHP D---------
 MtMPK20-2                                                                                                  ME KKSMEMEFFS EYGDANRYKI QEVIGKGSYG TVCSAVDTHT -----GEKVA IKKVHGIFEH ISDAARILRE IKLLRLLRHP D---------
 OsMPK20-3                                                                                            MQTSNFRK KNAAEVDFFM GYGDVNRYEV LEVIGKGSYG LVCSANDIHT -----GEKVA IKKIHNIFEH ISDAARILRE IKLLRLLRHP D---------
 GmMPK19-1                                                                                            MQQDQLK- KDIKEVEFFT EYGDANRYKI LEVVGKGSYG VVCSAIDTHT -----GGKVA IKKIHDIFEH ISDAIRILRE VKLLRLLRHP D---------
   CrMPK18                                                                                            MQQNQVK- KGTKEMEFFT EYGDANRYRI LEVIGKGSYG VVCAAIDTHT -----GEKVA IKKINDVFEH ISDALRILRE VKLLRLLRHP D---------
 ZmMPK20-1                                                                                            MQHDQRK- KGSVEAEFFT EYGDASRYKI QEVIGKGSYG VVCSAVDVHT -----GEKVA IKKIHDIFEH ISDAARILRE IKLLRLLRHP D---------
 CsatMPK19                                                                                            MPQDHPK- KEAKEVNFFT EYGDANRYKI LEVVGKGSYG VVCSAIDMQT -----GEKVA IKRIHDIFDH ASDAIRILRE VKLLRLLRHP D---------
 GmMPK16-1                                                                                            MPHDQRK- KSSVDIDFFT EYGEGSRYKI EEVIGKGSYG VVCSAYDTHT -----GEKVA IKKINDIFEH VSDATRILRE IKLLRLLRHP D---------
 GmMPK16-2                                                                                            MLPDQRK- KSSVEVDFFT EYGEGSRYRI EEVIGKGSYG VVCSAYDTHT -----GEKVA IKKINDIFEH VSDATRILRE IKLLRLLRHP D---------
 GmMPK16-3                                                                                            MLPDQRK- KSSVEVDFFT EYGEGSRYRI EEVIGKGSYG VVCSAYDTHT -----GEKVA IKKINDIFEH VSDATRILRE IKLLRLLRHP D---------
PvulMPK16-                                                                                            MHPDQRK- KSSVDVDFFT EYGEGSRYRI EEVIGKGSYG VVCSAYDSHT -----GEKVA IKKINDIFEH VSDATRILRE IKLLRLLRHP D---------
   MtMPK16                                                                                            MSHDQRK- KSSVDVDFFT EYGEGSRYKI EEVIGKGSYG VVCSAYDTHT -----GEKVA IKKINDIFEH VSDATRILRE IKLLRLLRHP D---------
PvulMPK16-                                                                                            MPHDQRK- KSSVDVDFFT EYGEGSRYKI EEVIGKGSYG VVCSAYDTHT -----GEKVA IKKINDIFEH VSDATRILRE IKLLRLLRHP D---------
   VvMPK16                                                                                            MQPDQRR- KASVEVDFFT EYGEGSRYRI EEVIGKGSYG VVCSAYDTHC -----GEKVA IKKINDIFEH VSDATRILRE IKLLRLLRHP D---------
 MeMPK16-1                                                                                            MQPDQRK- KSSVDVDFFT EYGEGSRYRI EEVIGKGSYG VVCSAYDTHI -----GEKVA IKKINDIFEH VSDATRILRE IKLLRLLRHP D---------
   RcMPK16                                                                                            MQPDQRK- KSSVDVDFFT EYGEGSRYKI EEVIGKGSYG VVCSAYDTHI -----GEKVA IKKINDIFEH VSDATRILRE IKLLRLLRHP D---------
 PtMPK16-1                                                                                            MQPDQRK- KSSVDIDFFT EYGEGSRYKI EEVIGKGSYG VVCSAYDTHI -----GEKVA IKKINDIFEH VSDATRILRE IKLLRLLRHP D---------
 PtMPK16-2                                                                                            MQPDQRK- KSSVDVDFFT EYGEGSRYRI EEVIGKGSYG VVCSAYDTHI -----GEKVA IKKINDIFEH VSDATRILRE IKLLRLLRHP D---------
 MeMPK16-2                                                                                            MQPDQRK- KSSVDVDFFT QYGEGSRYRI EEVIGKGSYG VVCSAYDTHI -----GEKVA IKKINDIFEH VSDATRILRE IKLLRLLRHP D---------
   GrMPK16                                                                                            MQPDQRR- KSAADVDFFT EYGEGSRYRI EEVIGKGSYG VVCSAYDTHT -----GEKVA IKKINDIFEH VSDATRILRE IKLLRLLRHP D---------
   TcMPK16                                                                                            MQPDQRR- KSAVDVDFFT EYGEGSRYRI EEVIGKGSYG VVCSAYDTHT -----GEKVA IKKINDIFEH VSDATRILRE IKLLRLLRHP D---------
 CsatMPK16                                                                                            MQPDQRR- KSSIDVDFFT EYGEGSRYRI EEVIGKGSYG VVCSAYDTHT -----GDKVA IKKINDIFEH VSDATRILRE IKLLRLLRHP D---------
   CsMPK16                                                                                            MQPDQRK- KSSADVDFFT EYGEGSRYKI EEVIGKGSYG VVCSAYDTRT -----GEKVA IKKINDIFEH VSDATRILRE IKLLRLLRHP D---------
   CcMPK16                                                                                            MQPDQRK- KSSADVDFFT EYGEGSRYKI EEVIGKGSYG VVCSAYDTRT -----GEKVA IKKINDIFEH VSDATRILRE IKLLRLLRHP D---------
   SlMPK16                                                                                            MQPDQRK- KGSGDVDFFT EYGEGSRYKI EEVIGKGSYG VVCSAYDTHL -----GEKVA IKKINDIFEH VSDATRILRE IKLLRLLRHP D---------
   StMPK16                                                                                            MQPDQRK- KGSGDVDFFT EYGEGSRYKI EEVIGKGSYG VVCSAYDTHL -----GEKVA IKKINDIFEH VSDATRILRE IKLLRLLRHP D---------
   EgMPK16                                                                                            MQPDQRK- KSA-EVDFFT EYGEGSRYKI EEVIGKGSYG VVCSAYDTHL -----GEKVA IKKINDIFEH VSDATRILRE IKLLRLLRHP D---------
   FVMPK16                                                                                                     MQSVDVDFFT EYGEGSRYKI EEVIGKGSYG VVCSAFDTHT -----GEKVA IKKINDIFEH VSDATRILRE IKLLRLLRHP D---------
 MdMPK16-1                                                                                              MFVAM- QSSADVDFFT EYGEGSRYKI EEVIGKGSYG VVCSAYDTHT -----GEKVA IKKINDIFEH VSDATRILRE IKLLRLLRHP D---------
 MdMPK16-2                                                                                              MFMII- QSSAXVDFFT EYGEGSRYKI EEVIGKGSYG VVCSAYDTHT -----GEKVA IKKINDIFEH VSDATRILRE IKLLRLLRHP D---------
 LuMPK16-2                                                                                     MHIQ QSITRFFDS- IQSVEVDFFT EYGEGSRYKI EEVIGKGSYG VVCSAYDTHT -----GEKVA IKKINDIFEH VSDATRILRE IKLLRLLRHP D---------
 LuMPK16-1                                                                                             MQTDQR- KKSVEVDFFT EYGEGSRYKI EEVIGKGSYG VVCSAYDTHT -----GEKVA IKKINDIFEH VSDATRILRE IKLLRLLRHP D---------
 BrMPK16-1                                                                                            MHPDQRK- KSSVELDFFT EYGEGTRYRI EEVIGKGSYG LVCSAYDTHT -----GEKVA IKKINDIFEH VSDATRILRE IKLLRFLQHP D---------
   CrMPK16                                                                                                      SSVELDFFT EYGEGSRYRI EEVIGKGSYG VVCSAYDTHT -----GEKVA IKKINDIFEH VSDATRILRE IKLLRLLRHP D---------
   ThMPK16                                                                                            MQPDQRK- KSSVELDFFT EYGEGSRYRI EEVIGKGSYG VVCSAYDTHT -----GEKVA IKKINDIFEH VSDATRILRE IKLLRLLRHP D---------
   AtMPK16                                                                                            MQPDHRK- KSSVEVDFFT EYGEGSRYRI EEVIGKGSYG VVCSAYDTHT -----GEKVA IKKINDIFEH VSDATRILRE IKLLRLLRHP D---------
   BdMPK16                                                                                                          MDFFT EYGEGNRYKI EEVIGKGSYG VVCSALDTHT -----GDKVA IKKINDIFEH VSDATRILRE IKLLRLLRHP D---------
 OsMPK16-2                                                                                                          MDFFT EYGEGNRYKI EEVIGKGSYG VVCSALDTHT -----GDKVA IKKINDIFEH VSDATRILRE IKLLRLLRHP D---------
   PvMPK16                                                                                                          MDFFT EYGEGSRYKI EEVIGKGSYG VVCSALDTHT -----GEKVA IKKINDIFEH VSDATRILRE IKLLRLLRHP D---------
 SiMPK16-1                                                                                            MQHDQKK- KAPSEMDFFT EYGEGSRYKI EEVIGKGSYG VVCSALDTHT -----GEKVA IKKINDIFEH VSDATRILRE IKLLRLLRHP D---------
 SbMPK16-2                                                                                            MQHDQKK- KAPSEMDFFT EYGEGSRYKI EEVIGKGSYG VVCSAMDTHT -----GEKVA IKKINDIFEH VSDATRILRE IKLLRLLRHP D---------
   ZmMPK16                                                                                            MQHDQKK- KAPSEMDFFT EYGEGSRYKI EEVIGKGSYG VVCSAVDTHT -----GEKVA IKKINDIFEH VSDATRILRE IKLLRLLRHP D---------
 SiMPK16-2                                                                                                          MDFFT EYGEGNRYKI EEVIGKGSYG VVCSALDTHT -----GEKVA IKKINDIFEH VSDATRILRE IKLLRLLRHP D---------
   PaMPK16  QMAIGSNYKF SE---HLGAC GGDCPTTKGN HIRAMVFISI LSTPYLFWFA EKVEALALYQ DIRIQRGSRR ------KQRQ RTMQQDQRR- KTPTEVEFFT EYGEASRYKI QEVIGKGSYG VVCSAIDTHT -----GEKVA IKKINDIFEH ISDATRILRE IKLLRLLRHP D---------
   OsMPK16                                                                                                          MDFFT EYGEGNRYKI EEVIGKGSYG VVCSALDTHT -----GEKVA IKKINDIFEH VSDATRILRE IKLLRLLRHP D---------
 BrMPK16-2                                                                                            MQPDQRK- KSSVELDFFT EYGEGSRYRI EEVIGKGSYG VVCSAYDTHT -----GEKVA IKKINDIFEH VSDATRILRE IKLLRLLRHP D---------
 PpMPK16-1                                                                                                       MADAEFFT EYGEANRYRI LEVIGKGSYG VVCSAVDTLT -----GEKVA IKKINDIFEH VSDATRILRE IKLLRLLRHP D---------
 PpMPK16-2                                                                                                       MADAEFFT EYGEANRYRI LEVIGKGSYG VVCSAVDTLT -----GEKVA IKKINDIFEH VSDATRILRE IKLLRLLRHP D---------
   CsMPK19                                                                                            MQQDQTK- KELKDKDFFT EYGDANRYKI LEVIGKGSYG VVCAAIDTHT -----GEKVA IKKIHDVFEH ISDAIRILRE VKLLRLLRHP D---------
 BdMPK20-3                                                                                            MQHGDLHK KSAAEMDFFT AYDDANRYKI LEVIGKGSYG LVCSANDLQT -----GEKVA IKKIHNIFEH ISDAARILRE IKLLRLLRHP D---------
 SiMPK20-2                                                                                            MQQEQRK- KSSAEADFFT EYGDANRYKI QEVIGKGSYG VVCSAIDLHT -----RQRVA IKKIHNIFEH VSDAARILRE IKLLRLLRHP D---------
 SmMPK16-2                                                                                                           NFIT EYGEAQRYKV LEVIGKGSYG VVCSAIDTRT -----NEKVA IKKINDIFEH VSDATRILRE IKLLRLLRHP D---------
   VvMPK20                                                                                                                                                                                                       
   MeMPK19                                                                                                                                                                                                       
 SbMPK16-1                                                                                                          MDFFT EYGEGSRYKI EEVIGKGSYG VVCSALDTHT -----GEKVA IKKINEIFEH VSDATRILRE IKLLRLLRHP D---------
  GmMPK9-1  ---------- ------RDLR AQLASIPNTL DPVSD----- ---------- ----FDFSTL KPIK--VPTP IPFRPSS--- -----MDHHK KGAQETEFFT EYGEASQYQI QEVVGKGSYG VVGSAIDTHT -----GEKVA IKKINDVFEH VSDATRILRE IKLLRLLRHP D---------
  GmMPK9-2  ---------- ------RDLR AQLASIPNTL HPDSDS---- ---------- -DFDFDFSTL KPIK--VPSQ IPFRPSS--- -----MDHHK KGAPETEFFT EYGEASQYQI QEVVGKGSYG VVGSAIDTHT -----GEKVA IKKINDVFEH VSDATRILRE IKLLRLLRHP D---------
    MtMPK9  ---------- ------RDLR SQLAVIPTTN DLDHDH---- ---------- -DHQQSLFNL NHIK--VPTN TVFFPSS--- -----MDPNK KGPPETEFFT EYGEASQYQV QEIIGKGSYG VVCSAIDTHT -----GQKVA IKKINHVFEH VSDATRILRE IKLLRLLRHP D---------
  VvMPK9-1  ASC------- ------VFVT EVHAQSSASA TQPRPH---- -----HKKRQ PQDPEAAPAL TLIK--VPKR RP-------- -----MDPHK KGMPETEFFT EYGEASRYQV QEVVGKGSYG VVGSAIDTHT -----GEKVA IKKINDVFEH VSDATRILRE IKLLRLLRHP D---------
    AcMPK9  NKE------- ------SFLT KQQTDSEQLH QQQQEE---- -----NNSFQ IEEDFDYSGL YHIK--VPNQ S--------- -----FSTIK KNMPDTEFFT EYGEATQYQI YEVIGKGSYG VVASAVDTHT -----GEKVA IKKINDVFEH VSDATRILRE IKLLRLLRHP D---------
   CsMPK17  ---------- ------KSNN INTSSSSSSH EGQHLQ---- -----QL--T IVEDFDFSGL KLIR--VPKR IQFPIAPTPA T----MDPHK KSALETEFFT EYGEASRYQI QEVIGKGSYG VVGSAVDTHT -----GERVA IKKINDVFEH VSDATRILRE IKLLRLLRHP D---------
    CcMPK9  ---------- ------KSNN INISSSSSSH EGQHLQ---- -----QL--T IVEDFDFSGL KLIR--VPKR IQFPIAPTPA T----MDPHK KSALETEFFT EYGEASRYQI QEVIGKGSYG VVGSAVDTHT -----GERVA IKKINDVFEH VSDATRILRE IKLLRLLRHP D---------
    TcMPK9  ---------- ------LNQH DRSASSLTQK QQQHQE---- -----GGGDL VVHDFDFSSL KLIK--VPKR NYFLIS---- S----MESQK KGALETEFFT EYGEASRYQI QEVIGKGSYG VVGSAIDTHT -----GEKVA IKKINDVFEH VSDATRILRE IKLLRLLRHP D---------
  PtMPK9-1  ---------- ------SSSG CPQSSVNVKE GIKGTE---- -----EEQLT VIEDFDISDL KLIR--VPKR FHFPPG---S T----MGLQK KGSAEADFFT EYGEASQYQV QEVIGKGSYG VVGSAIDSHT -----GERVA IKKINDVFEH VSDATRILRE IKLLRLLRHP D---------
  PtMPK9-2  ---------- -------SSC IPQSSVKVKE EIEETE---- -----EQELT VIEDFDISGL QLIR--VPKR IHFPPG---F T----MDPHK KGSAEADFFT EYGEGNRYQV QEVVGKGSYG VVGSAIDTHT -----GEKVA IKKINDVFEH VSDATRILRE IKLLRLLRHP D---------
  SlMPK9-1  ---------- ------ILNN LEKPIKISDS KYQEEE---- -----GGELT IIEDFDISGL KFIR--VPKR VDFPFSSASY Q----MDHHR K---EAEFFT EYGEASRYQI QEVIGKGSYG VVASAVDTKT -----GERVA IKKINDVFEH VSDATRILRE IKLLRLLRHP D---------
    StMPK9  ---------- ------ILNN LEKPIKISDS QYQQEE---- -----EGELI VIEDFDISGL KFIR--VPKR VDFPFSSASY Q----MDHHR KNSQEAEFFT EYGEASRYQI QEVIGKGSYG VVASAVDTKT -----GERVA IKKINDVFEH VSDATRILRE IKLLRLLRHP D---------
CsatMPK9-2  FDYVDNGGVS GDQLLSSDLR AQSSIAHKRK PLRKQTQLGE GGILEQLPEE EDDDLDYSAL KLIK--VPKR INHFRNPPPP LPSALMDSHK KGGLETEFFT EYGEASRYQV QEIIGKGSYG VVGSAVDTHT -----DEKVA IKKINDVFEH VSDATRILRE IKLLRLLRHP D---------
    FVMPK9  HDYNDS---- -------DLS AQSSTGLQKE EEDDL----- ------LQFQ VEDDFDISGL KLIR--VPKR AHHFKAAHNP PP---PIMEK KSNLESEFFT EYGEASRYQV QEVIGKGSYG VVGSAVDTHT -----GEKVA IKKINDVFEH VSDATRILRE IKLLRLLRHP D---------
    MdMPK9  NDHNHG---- --HVS--DLS AQPSDSHQRE QKRGRENQ-- ----QQLQFE VEDDFDISGL KVIR--VPTR AD-LTASH-- -P---MDSQK KGNLETEFFT EYGEASRYQV QEVIGKGSYG VVGSAIDTHT -----GEKVA IKKINDVFEH VSDATRILRE IKLLRLLRHP D---------
PperMPK9-1  NDHNDA---- --HVSVSDLS AQSSTSHQRE QKQGQE---- ----YQLQFE VEDDFDISGL KLIS--VPKR AN-FRAP--- -P---MDSQK KGNLETEFFT EYGEASRYQV QEVIGKGSYG VVGSAIDTHT -----GEKVA IKKINDVFEH VSDATRILRE IKLLRLLRHP D---------
    RcMPK9  SNKNK----- ------NNNN YRSSGQPDLS GGVVEE---- -----ENKLT VIEEFDLTGL KCIR--VPKR ITHFS----- -----MDPHK KGSAEAEFFT EYGEASRYQV QEVVGKGSYG VVGSAIDTHT -----GEKVA IKKINDVFEH VSDATRILRE IKLLRLLRHP D---------
  EgMPK9-1  SE-------- ------SRAK RSSVIRGGGG GGGEEEE--- ----EERELS VVEDFDLSGL SSIK--VPKR YHFSFGPMA- -----VASHK KGALETEFFT EYGEASRYHI QEVIGKGSYG VVASAVDTRT -----GEKVA IKKINDVFEH VSDATRILRE IKLLRLLRHP D---------
  EgMPK9-2  SE-------- ------SHAR SPNGAGDDSE GGGQKEI--- --------LA VVEDFGISGL CLIK--VPKR THFN---MA- -----VDSHK KGTPEADFFT EYGEASQYQI QEVIGKGSYG VVGSAIDTHT -----GERVA IKKINDVFEH VSDATRILRE IKLLRLLRHP D---------
  GrMPK9-1  ---------- ------HQHH HHSTPALTTL TQKQPP---- -----QQQQF VVQDLDYSSL DLIK--VPN- --LLINS--- -----ME--K KGAAENEFFT EYGEGSQYQI QEIIGKGSYG VVASAVDTHT -----GEKVA IKKINDVFEH VSDATRILRE IKLLRLLRHP D---------
  GrMPK9-2  ---------- ------HDTS SSSSTTLTLT QKQSQE---- -----STADI VVQDFDFSSL RLVK--VPKR HYFPVSS--- -----MDSHK KGALEKEFFT EYGEASRYQV QEVIGKGSYG VVASAIDTHT -----GKKVA IKKINEVFEH VSDATRILRE IKLLRLLRHP D---------
  MeMPK9-1  ---------- --------SG QPQSSATVVR ERLSEEGVGE QQLEEENQLK VIEDFDFSGL KHIK--IPKR NTHFAFGFAA TTTTTMDAHK KGSAEADFFT EYGEASRYQV QEVVGKGSYG VVASATDTHT -----GEKVA IKKINDVFEH VSDATRILRE IKLLRLLKHP D---------
  MeMPK9-2  ---------- --------SG HPQSSATSVH ERGRKEEGGE L----ENQLT VIEDFDFSGL KHIR--VPKR STHFAFG--- -STTTIGPPK KGSAEAEFFT EYGEASRYQI QEVVGTGSYG VVCSAIDTHT -----GEKVA IKKINDVFEH VSDATRILRE IKLLRLLQHP D---------
  SlMPK9-2  ---------- ------ILTQ THNSTDTHLQ EKQHE----- --------FT ITEDFDFTGL KLIK--VPKR FHLPISSSSS S----MDPTK KNALETEFFT EYGEASRYQV QEVIGKGSYG VVGSAVDTHT -----GERVA IKKINDVFDH VSDATRILRE IKLLRLLRHP D---------
    BrMPK9  ---------- ------RNHE DEEEEDEDDK EEE------- ----EERRFA LVRDFDLSSL KRIR--VPRR NHIL------ -----MDPHK KVALETEFFT EYGEASRYQI QEVIGKGSYG VVASAIDTHT -----GEKVA IKKINDVFEH VSDATRILRE IKLLRLLRHP D---------
    CrMPK9  ---------- ------RNHE EEEEEDDEEE SEEEAKEQRA --EEEAKSFA LVRDFDLSGL KCIR--VPRR NYIR------ -----MDPHK KVALETEFFT EYGEASRYQI QEVIGKGSYG VVASAIDTHT -----GEKVA IKKINDVFEH VSDATRILRE IKLLRLLRHP D---------
    ThMPK9  ---------- ------RNQE EEEEEEEEEE EEEGGKEKAG GEEEEARRFA LVRDFDLSGL KRIR--VPRR NYIQ------ -----MDPHK KVALETEFFT EYGEASRYQI QEVIGKGSYG VVASAIDTHT -----GEKVA IKKINDVFEH VSDATRILRE IKLLRLLRHP D---------
    AtMPK9                                                                                               MDPHK KVALETEFFT EYGEASRYQI QEVIGKGSYG VVASAIDTHS -----GEKVA IKKINDVFEH VSDATRILRE IKLLRLLRHP D---------
  VvMPK9-2  ---------- --------NT RNDQVLLSDD GVDSTS---- -------EEV GQHQEDRVRL KLIK--VPKR TNHRLTS--- -----MDSHR KSMLDKEFFT EYGEATQYEI QEVVGKGSYG VVASAVNTHT -----GERVA IKKINDVFEN VSDATRILRE IKLLRLLRHP D---------
   MdMPK17  ---------- --------VE RPPPSSASTD --EEQR---- -------ELM MTVDLDMSGL TPIK--VPMR TNHRVAT--- -----MD-HH KKMLDKEFFT EYGEASQYEI QEVIGKGSYG VVASAVDTHT -----GEKVA IKKINDVFEH VSDATRILRE IKLLRLLHHP D---------
PperMPK9-2  ---------- --------VQ QPPSSASTDE --QQEE---- -------ELI ITVELDMSGL KPIK--VPER TNHRLAS--- -----MG-HH KNMLDKEFFT EYGEASQYEI QEVIGKGSYG VVASAVDTHT -----GEKVA IKKINDVFEH VSDATRILRE IKLLRLLHHP D---------
   BdMPK17  ---------- ---------- --SNQSSAGE ESSDI----- --------DA VVEDLDLVGL RAIR--VPKR KMPLP----- -----VESHK KNILEKEFFT EYGEASQYQI QEVIGKGSYG VVAAAVDTRT -----GERVA IKKINDVFEH VSDATRILRE VKLLRLLRHP D---------
 PvMPK17-1  ---------- ---------- -QSSVAGEGE EGSSD----- --------LE VIEDPDLVGL RAIR--VPKR KMPLP----- -----VESHR KNSVEMEFFT EYGEASQYQI QEVIGKGSYG VVAAAVDTRT -----GERVA IKKINDVFEH VSDATRILRE IKLLRLLRHP D---------
 PvMPK17-4  ---------- ---------- -QSSVAGEGE EGSPD----- --------LE VIEDPDLVGL RAIR--VPKR KMPLP----- -----VESHK KNSVEMEFFT EYGEASQYQI QEVIGKGSYG VVAAAVDTRT -----GERVA IKKINDVFEH VSDATRILRE IKLLQLLRHP D---------
 SiMPK17-1  ---------- ---------- -QSSVAGEGE EGSPD----- --------LE VIEDPDLVGL RAIR--VPKR KMPLP----- -----VESHR KNSVEMEFFT EYGEASQYQI QEVIGKGSYG VVAAAVDTRT -----GERVA IKKINDVFEH VSDATRILRE IKLLRLLHHP D---------
 SbMPK17-1  ---------- ---------- -QSSVAGEGD DGSSD----- --------LE VIEDPDLVAL RAIR--VPKR KMPLP----- -----VESHR KNSVEMEFFT EYGEASQYQI QEVIGKGSYG VVAAAVDTRT -----GERVA IKKINDVFEH VSDATRILRE IKLLRLLRHP D---------
 OsMPK17-1  ---------- ---------- -QSSNAGE-E AASSD----- --------LE VADDPDLVAL RSIRIRVPKR KMPLP----- -----VESHK KNTVEMEFFT EYGEASQYQI QEVIGKGSYG VVAAAVDTRT -----GERVA IKKINDVFEH VSDATRILRE IKLLRLLRHP D---------
 ZmMPK17-1                                                                                                          MEFFT EYGEASQYQI QEVIGKGSYG VVAAAVDTRT -----GERVA IKKINDVFEH VSDATRILRE IKLLRLLRHP D---------
   BrMPK15                                                                                               MDAQK KATPNADFFT EYGEANRYQI QQVVGKGSYG VVGSAIDTHT -----GERVA IKKINDVFDH ISDATRILRE IKLLRLLLHP D---------
  BrMPK8-2  ---------- ------LSSA TFSNRDQSGD AGDLNE---- --------LV VTEDFDFTGL KLLK--VPKR NHLP------ -----MDPQK KGAQETEFFT EYGEANRYQV QEVVGKGSYG VVASALDTHT -----GERVA IKKINDVFEH VSDATRILRE IKLLRLLRHP D---------
    CrMPK8  ---------- ------PSSS S-SIPDHSVH SGDFKE---- --------LI VIEDLDFSGL TLIK--VPKR NHLP------ -----MDTHK K---DAEFFT EYGEANRYQI QEVVGKGSYG VVASALDSHT -----GERVA IKKINDVFEH VSDATRILRE IKLLRLLRHP D---------
    ThMPK8  ---------- ------LNSS TFSNPDQSGN AGDLND---- --------LI ITEDLDFSGL KLIK--VPKR NHLI------ -----MDPHK KGVQETEFFT EYGEANRYQI QEVVGKGSYG VVASAVDSHT -----GERVA IKKINDVFEH VSDATRILRE IKLLRLLRHP D---------
    AtMPK8  ---------- ------FNSS SFSSSSNPNH SANSGE---- --------LI IEEDLDFSGL TLIN--VPKR NHLP------ -----MDPHK KG--ETEFFT EYGEANRYQI QEVVGKGSYG VVASAVDSHT -----GERVA IKKINDVFEH VSDATRILRE IKLLRLLRHP D---------
   CrMPK15  ---------- ------VSSN P---DEDNNN DGDLKK---- --------LT VIEDFDPSKL RQIK--VPKR NHLP------ -----ME--K KMIPSAEFFT EYGEANRYQI QEVVGKGSYG VVGSAIDTHT -----GERVA IKKINDVFDH ISDATRILRE IKLLRLLLHP D---------
   AtMPK15  ---------- ------VS-N P-------ND DEDLKK---- --------LT -----DPSKL RQIK--VQQR NHLP------ -----ME--K KGIPNAEFFT EYGEANRYQI QEVVGKGSYG VVGSAIDTHT -----GERVA IKKINDVFDH ISDATRILRE IKLLRLLLHP D---------
  GmMPK9-3                                                                                               MDRNK KGAPVVEFFT EYGEASRFEI HEVIGKGSYG VVCSAVDTQT -----REKVA IKKINDVFEH VSDATRILRE IKLLRLLQHP D---------
  GmMPK9-4                                                                                                     MGALEVEFFT EYGEASRYEI HEVIGKGSYG VVCSAVDTHT -----GEKVA IKKINDVFEH VSDATRILRE IKLLRLLRHP D---------
  PvulMPK9                                                                                               MDRNK KGTGEVEFFT EYGEASRYDI IEVIGKGSYG VVCSAVDTHT -----GEKVA IKKINDVFEH VSDATRILRE IKLLRLLRHP D---------
  LuMPK9-2                                                                                               MAHHK KGSPEADFFT EYGEASKYQI QEVVGKGSYG VVGSAIETQT -----NEKVA IKKINDVFEH VSDATRILRE IKLLRLLRHP D---------
    MgMPK9                                                                                               MDPHN KGVAEAEFFT EYGEASRYEI QEVIGKGSYG IVGSVIDTHT -----GERVA IKKINDVFEH VSDATRILRE IKLLRLLRHP D---------
 BdMPK21-1  ---------- ------SDLR AHSLPQHQGD HHG------- EVVVEWEDAA EGPDSDPEEY IVVVLGDDEQ GVVAARAPVR TKPPRVMDPG KKTSESEFFT EYGEANRYKV SEVIGKGSYG VVAAAVDTQT -----GERCA IKKINDVFDH VSDATRILRE IKLLRLLRHP D---------
 OsMPK21-1  ---------- ------KDLH DPRREDAEGD G--------- -----WEEVH EGPESDPEEY IALVSED--- --AGTHLPVR TEPRR-MDPS KK--EPDFFT EYGEANRYKV SEVIGKGSYG VVAAAVDTQT -----GERVA IKKINDVFDH VSDATRILRE IKLLRLLRHP D---------
 SiMPK21-1  ---------- ------KDLH AHSLPHQPHA EEEE----EQ QQEEGWQEVA EGPESEPEGC IVF--EERG- --VGPRAPVR TKPPP-MDPS KK--ESEFFT EYGEASRYQV SEVIGKGSYG VVAAAVDTQT -----GERVA IKKIVDVFDH VSDATRILRE IKLLRLLRHP D---------
 SbMPK21-1  ---------- ------GDLR ARSLPHQFHA EEE-----EE EREVGEEIAA E-PASESEGC IVLGDPEPG- --AGPRAPV- --PPL-MDPS KK--ESEFFT EYGEASRYQV SEVIGKGSYG VVAAAVDTQT -----GERVA IKKIVDVFDH VSDATRILRE IKLLRLLRHP D---------
 ZmMPK21-1  ---------- ------EDLR ARSLPHQHRA GEEREVEAEE EREVGEEIAA EGPEPASEVC IVLGDPEPG- --AGPRAPLR TEPPR-MDPS KK--ESEFFT EYGEASRYQV SEVIGKGSYG VVAAAVDTQT -----GERVA IKKIVDVFDH VSDATRILRE IKLLRLLRHP D---------
 PvMPK21-1                                                                     MFGSVRGRR LLTLPSWRGH EIP----DGG YRFIESEFFT EYGEASRYQV SEVIGKGSYG VVAAAVDTQT -----GERVA IKKIVDVFDH VSDATRILRE IKLLRLLRHP D---------
 BdMPK21-2  ---------- ------KFMS SRREVEKSVI FASTKRGSGR TWRTAYYRKS RDCEGKEKGC EVLMRKEKQ- --ENTSRYTR TRGRRGKSGL QGSDEAEFFT EYGEANRYEV GEVVGKGSYG VVAAAVDTHT -----GERVA IKKINDVFEH VSDATRILRE IKLLRLLRHP D---------
 PvMPK21-3                                                                                                MDAK KGSEEAPFFT DYSEASRYEV TEVVGKGSYG VVAAAIDTHT -----GERVA IKKINDVFEH ISDATRILRE IKLLRLLCHP D---------
 OsMPK21-2                                                                                                MDAK KGSGEPEFFS EYGDASRYEV TEVVGKGSYG VVAAAVDTHT -----GGRVA IKKINDVFEH ISDATRILRE IKLLRLLRHP D---------
 SiMPK21-2                                                                                                      GSDQAPFFT DYGEASRYEV AEVVGKGSYG VVAAAVDTRT -----GERVA IKKINDVFEH ISDATRILRE IKLLRLLRHP D---------
 ZmMPK21-2                                                                                                MDEK KGSEEAPFFT DYGEASRYEV TEVVGKGSYG VVAAALDTLT -----GEHVA IKKINDVFEH VSDATRILRE IKLLRLLRHP D---------
 PvMPK21-2                                                                                          MGSAPSSWPD QGSEEAPFFT DYGEASRYEV TEVVGKGSYG VVAAAVDTHT -----GERVA IKKINDVFEH ISDATRILQE IKLLHLLCHP D---------
CsatMPK9-1                                                                                                     MGDKQSEFFT EYGEASRYQI QEVIGKGSYG IVGSAIDTQT -----GERVA IKKINDVFEH VSDAIRILRE IKLLRMLHHP N---------
  LuMPK9-1                                                                                               MAHHK KGSPEADFFT EYGEASRYQI QEVVGKGSYG VVGSAIETQT -----NEKVA IKKINDVFEH VSDATRILRE IKLLRLLRHP D---------
 CsatMPK17                                                                                                       MIEKEFFT EYGEATQYEI EEVVGKGSYG VVASAIDTHS -----GEKVA IKKINNVFEH VSDATRILRE IKLLRFLRHP D---------
 SmMPK16-1                                                                                                       MAETEFFT EYGEASRYKI LEVIGKGSYG VVCSATDMHT -----GDKVA IKKINDIFEH VSDATRILRE IKLLRLLRHP D---------
 PvMPK17-2                                                                                                          MEFFT EYGEASQFQI EEVIGKGSYG VVAAAIDTHT -----GERVA IKKIKDVFEN VSDAARILRE IKLLRLLRHP N---------
 PvMPK17-3                                                                            MR PHLDCSW--- -----PLLAP GRTLDMEFFT EYGEASQFQI EEVIGKGSYG VVAAAIDTHT -----GERVA IKKIKDVFEN VSDAARILRE IKLLRLLRHP N---------
 SiMPK17-2                                                                                                          MEFFT EYGEASQFQI QEVIGKGSYG VVAAAIDTHT -----GERVA IKKIKDVFEN VSDAARILRE IKLLRLLRHP N---------
 SbMPK17-2                                                                                                          MDFFT EYGEASQYHI QEVIGKGSYG VVAAAIDSHT -----GERVA IKKINDIFEN VSDAARILRE IKLLRLLRHP N---------
 ZmMPK17-2                                                                                                          MDFFT EYGEASQYQI QEVIGKGSYG VVAAAIDSHT -----GERVA IKKINDIFGN VSDAARILRE IKLLRLLRHP N---------
 OsMPK17-2                                                                                                          MEFFT EYGEASQYQI QEVVGKGSYG VVAAAVDTHT -----GERVA IKKINDVFEH VSDAIRILRE IKVLRLLRHP D---------
   MgMPK17                                                                                                  MI QKMPCMDFFT EYGESNLYEI QEVVGKGSYG TVASAVDTHT -----GEKVA IKKIKDIFEH VSEATRILRE IKLLRLLPHP D---------
 SlMPK15-1                                                                                                     MVMDFKEFFT EYGEAHQYEI QEVVGKGSYG VVAAAIDTHT -----GEKVA IKKIKDVFEH SCEATRILRE IKLLRLLRHP D---------
 StMPK15-1                                                                                                     MVMDFKEFFT EYGEAHQYEI QEVVGKGSYG VVAAAIDTHT -----GEKVA IKKINDVFEH SCEATRILRE IKLLRLLRHP D---------
 SlMPK15-2                                                                                                     MTMPFKEFFT EYGEAHQYEI QEVVGKGSYG VVASAVDTHT -----GKKVA IKKINNVFEH VSEATRILRE IKLLRLLRHP D---------
 StMPK15-2                                                                                                       MPFKEFFT KYGEAHQYEI QEVVGKGSYG VVASAVDTHT -----GKKVA IKKINNIFEH VSEATRILRE IKLLRLLRHP D---------
 SbMPK21-2                                                                                                MDEK QGSGEAPFFT DYGEASRYEV TEVVGKGSYG VVAAALDTLT -----GEHVA IKKINDVFEH ISDATRILRE IKLLRLLRHP D---------
 BrMPK17-1                                                                                                       MLEKEFFT EYGEASQYQI QEVVGKGSYG VVASAECPHT -----GGKVA IKKMTNVFEH VSDAIRILRE IKLLRLLKHP D---------
   CrMPK17                                                                                                       MLEKEFFT EYGEASQYQI QEVVGKGSYG VVASAECPHT -----GGKVA IKKMTNVFEH VSDAIRILRE IKLLRLLRHP D---------
   AtMPK17                                                                                                       MLEKEFFT EYGEASQYQI QEVVGKGSYG VVASAECPHT -----GGKVA IKKMTNVFEH VSDAIRILRE IKLLRLLRHP D---------
   ThMPK17   MYICDISVA ATWQLTAMLN SLNELRPIRV TKSQSQKYKR HRSIPSQAPS LNDDIATKMN FR-HLSIIFF RCSFVELLSL SSKINQKWKN KIMLEKEFFT EYGEASQYQI QEVVGKGSYG VVASAECPHT -----GGKVA IKKMTNVFEH VSDAIRILRE IKLLRLLRHP D---------
 BrMPK17-2                                                                                                       MLEKEFFT EYGEASQYQI QEVVGKGSYG VVASAECPHT -----GGKVA IKKMTNVFEH VSDAIRILRE IKLLRLLKHP D---------
 BrMPK17-3                                                                                                       MLEKEFFT EYGEASQYQI QEVVGKGSYG VVASAECPHT -----GGKVA IKKMTNVFEH VSDAIRILRE IKLLRLLKHP D---------
    CsMPK9                                                                                                       MFDKEFFT EYGEASQYEI QEIIGIGSYG VVASAIDTHT -----GEKVA IKKMKEVFEH VSDATRILRE IKLLRMLKHP D---------
   CcMPK17                                                                                                       MFDKEFFT EYGEASQYEI QEIIGIGSYG VVASAIDTHT -----GEKVA IKKMKEVFEH VSDATRILRE IKLLRMLKHP D---------
   CpMPK17                                                             MAVYYY FQFYYQFAHL FCKFLE--SF CSLFSTGFPN RFDVFTNFFT EYGEASRYEI QEVVGKGSYG VVASAIDTHT -----GEKVA IKKMSGIFER VSDATRILRE IKLLRLLRHP D---------
 GrMPK17-1                                                                                              MDSYFD QKMFDKDFFT EYGEASQYEI TDVVGRGSYG VVASAIDTHT -----GEKVA IKKMTNIFEH TPDAIRILRE IKLLRLLRHP D---------
   TcMPK17                                                                                                       MFDKDFFT EYGEASQYEI KEVVGKGSYG VVASAIDTHT -----GEKVA IKKMTNIFEH TSDATRILRE IKLLRLLRHP D---------
 GrMPK17-2                                                                                                       MFGKDFFT EYGEASQYEI KEVVGTGSYG VVASAIDTHT -----GEKVA IKKIANIFEH TSEATRILRE IKLLRLLRHP D---------
   EgMPK17                                                                                                       MPDKEFFT EYGEASQYEI QEVIGKGSYG IVASAIDTHS -----GERVA IKKINNVLEH VSDAIRILRE IKLLRLLKHP D---------
 LuMPK17-1                                                                                                       MPDKEFFT EYGEASQYDI QEVVGKGSYG IVASAIDTHT -----GERVA IKKMNNIFEH VSDATRILRE IKLLRLLRHP D---------
 MeMPK17-1                                                                                                       MLEKGFFT EYGEANQYEI QEVVGKGSYG VVASAIDTHT -----GEKVA IKKMTNIFEH VSDATRILRE IKLLRLLRHP D---------
 MeMPK17-2                                                                                                       MLEKEFFT EYGEANQYEI QEVIGKGSYG VVASAIDTHT -----GEKVA IKKMTNIFEH VSDATRILRE IKLLRLLRHP D---------
   RcMPK15                                                                                                       MLEKEFFT EYGEASQYEI QEVIGKGSYG VVASAIDTHT -----GEKVA IKKMNNIFEH VSDATRILRE IKLLRLLKHP D---------
 PtMPK17-1                                                                                                       MLDRDFFT EYGEASQYEI QEVVGKGSYG VVASAIDTHT -----GERVA IKKMNNVFEH VSDATRILRE IKLLRLLKHA D---------
 PtMPK17-2                                                                                                       MLDREIFT EYGEASQYEI QEVVGKGSYG VVASAIDTHT -----GERVA IKKMTNIFEH VSDATRILRE IKLLRLLKHP D---------
CreinMPK15  ---------- ------PAAQ PPPPPQAVPA PPQAPA---- -------SAS A-APPQPQPQ RASQQAQAQP QPQPQQAPPA NGTT-NGKSM LDTRDFFAEA VHAEANRYTI KEVIGKGSYG VVCSAVDNFT -----GEKVA IKKITNVFEH VSDATRIVRE IKLLRLLKHP D---------
 CsubMPK15  ---------- ------KKLK SWYPANWFRS EKENDS---- -------HAS AHKPPVAHPR HISRRQTCDD QLSIRAGRQQ RGSKKSSRSR MDTKEFFTE- -YGEANRYAI KEVIGKGSYG VVCSAVDIKT -----GEKVA IKKIHNVFDH VSDATRILRE IKLLRLLRHP D---------
    VcMPK9                                                                                                   M LDTRDFFAEA VHAEAYRYTI KEVIGKGSYG VVCSAVDNFT -----GEKVA IKKITNVFEH VSDATRIVRE IKLLRLLKHP D---------
  BrMPK8-1  ---------- -------EPI VPKSDTFSIP HHQSE----- --------LI ITEDLDFSGL KLIK--VPKR HHL------- ----PMDPQK KGVQEKDFFT EYGEANRYQV QEVVGKGSYG VVASALDTHT -----GERVA IKKINDVFEH VSDATRILRE IKLLRLLKHP D---------
    CpMPK9                                                           MGGSGTLV DGVRRLFQRL SSTNPSNNHN NRNNPSSSSS SSSSSSSSFS TACVNSHHNS NNNSINHNNN NHDNVNCGHV -----SVSEL RAQLTTIYDR QQEEEAREEE LNLVDDFDLS G---------
 LuMPK17-2                                                                                                       MLDKEFFT EFGEASQYDI QEVVGKGSYG IVASAIDTHT -----GERVA IKKMNNIFEH VSDATRILRE IKLLRLLRHP D---------
    OlMPK9                                                                                                      TEFFANLRE SSNESARYEL EEVIGKGSYG VVCAAIDRQT -----GNRVA IKKVKNAFDH ASDATRILRE VTLLRHLKHP D---------
 PperMPK16                                                                                                                                                                                                       
   MpMPK15                                                                                                       MTEKDFFT EYGEANRFTI HEVVGKGSYG VVCSATDNKT -----GEKVA IKKITDVFEH VSDATRILRE VKLLRVLKHP D---------
CreinMPK18                                                     MQA SRNENRPPAY QARPDGQQQN QHNSERAQHQ PAPHPGPSLP EGTSFLAGLS TYNETRRYTV HSLIGKGSYG LVCAAKDNLT -----GEMVA IKKIQNVFDN VADAHRILRE ITLLRVLRHP D---------
   VcMPK20                                                      MA SFVQDQGQRD THHHQSSQGL QHQTQNGQLP PSAQHTPA-- DYCSFLNG-- -YNETKRYTV LNLIGKGSYG VVCAAKDNLT -----GEVVA IKKIQNVFEN VADAHRILRE ITLLRLLKHP D---------
 ZmMPK17-3                                                                                                                                                                                                       
  GmMPK6-1                                      MEGGG-- AAPPADTVMS DAAP--PP-- ------QQA- MAM---GIEN IPATLSHGGR FIQYNIFGNI FEVTAKYKPP IMPIGKGAYG IVCSALNS-E T----NEHVA IKKIANAFDN KIDAKRTLRE IKLLRHMDHE NV--------
  GmMPK6-2  STDLFDQN-- ----PSQHIN QTDKRKKEEN NRAMEGGG-- AAPPADTVMS DAAP--PP-- ------QQPP VAM---GIEN IPATLSHGGR FIQYNIFGNI FEVTAKYKPP IMPIGKGAYG IVCSALNS-E T----NEHVA IKKIANAFDN KIDAKRTLRE IKLLRHMDHE NV--------
  PvulMPK6                                      MEGGG-- AAPPADTVMS DAVPHPDP-- ------HQPP AAM---GIEN IPATLSHGGR FIQYNIFGNI FEVTAKYKPP IMPIGKGAYG IVCSALNS-E T----KEHVA IKKIANAFDN KIDAKRTLRE IKLLRHMDHE NV--------
    MtMPK6                                      MEGGG-- A-PPADTVMS DAAP------ --------AP PQM---GIEN IPATLSHGGR FIQYNIFGNI FEVTAKYKPP IMPIGKGAYG IVCSAHNS-E T----NEHVA VKKIANAFDN KIDAKRTLRE IKLLRHMDHE NV--------
  SlMPK6-1                                        MDG-- SAPQTDTVMS DAAA--GQ-- ------QPAM PPLPMAGMEN IPATLSHGGR FIQYNIFGNI FEVTAKYKPP IMPIGKGAYG IVCSALNS-E T----NEHVA IKKIANAFDN KIDAKRTLRE IKLLRHMDHE NI--------
  SlMPK6-2                                        MDG-- SVPQTDTMMS DVAAPPAQ-- ------QPPP PSQPLAGMDN IPATLSHGGR FIQYNIFGNI FEVTAKYKPP IMPIGKGAYG IVCSALNS-E T----NESVA IKKIANAFDN KIDAKRTLRE IKLLRHMDHE NI--------
    CpMPK6                                      MDGGG-- -GQPADTEMT DAGAAVPPP- -----QQQPP PHPQMGGIEN IPATLSHGGR FIQYNIFGNI FEVTAKYKPP IMPIGKGAYG IVCSALNS-E T----NENVA IKKIANAFDN KIDAKRTLRE IKLLRHMDHE NVS-------
  CsatMPK6                                      MDDGG-- ASQPDDTVMS EAASV-PPPQ HDPAAQQQHQ HQPPSMGMEN IPATLSHGGR FIQYNIFGNI FEVTAKYKPP IMPIGKGAYG IVCSALNS-E T----NEHVA IKKIANAFDN KIDAKRTLRE IKLLRHMDHE NV--------
  LuMPK6-1                                      MDGGASG PFPPADTEMA DAQPAQPPPG AADHHQQQQQ QVPPPGGIEN IPATLSHGGR FIQYNIFGNI FEVTAKYKPP IMPIGKGAYG IVCSALNS-E T----AEHVA IKKIANAFDN KIDAKRTLRE IKLLRHMDHE NV--------
  LuMPK6-2                                      MDGGATV PFPPADTEMA DAQPAQPPPG AADHHQQQQQ QVPPPGGIEN IPATLSHGGR FIQYNIFGNI FEVTAKYKPP IMPIGKGAYG IVCSALNS-E T----AEHVA IKKIANAFDN KIDAKRTLRE IKLLRHMDHE NV--------
    MeMPK6                                      MDGGR-- PGQPADTDME DAAAAAAPPP SDPH--QQQQ QVSPSGGIEN IPATLSHGGR FIQYNIFGNI FEVTAKYKPP IMPIGKGAYG IVCSALNS-E T----GEHVA IKKIANAFDN KIDAKRTLRE IKLLRHMDHE NV--------
    RcMPK6                                            M NAAGPDTEME DASTAAASAA PPPPSSDPHQ PPPPAGGMEN IPATLSHGGR FIQYNIFGNI FEVTAKYKPP IMPIGKGAYG IVCSALNS-E T----AEHVA IKKIANAFDN KIDAKRTLRE IKLLRHMDHE NV--------
  MdMPK6-1                                      MEGGGP- AAQSADTVMS EAAPP-SHPD PNHPQQHPPP PHQAMGGVES IPATLSHGGR FIQYNIFGNV FEVTAKYKPP IMPIGKGAYG IVCSALNS-E T----NEHVA IKKIANAFDN KIDAKRTLRE IKLLRHMDHE NV--------
  MdMPK6-2                                      MEGGG-- --RSADTMMS EAAPP-SQPD PNHPQQHPPP PHXAMGGVES IPATLSHGGR FIQYNIFGNV FEVTAKYKPP IMPIGKGAYG IVCSALNS-E T----NEHVA VKKIANAFDN RIDAKRTLRE IKLLRHMDHE NV--------
  PperMPK6                                      MEARGA- AAQSADTVMS EAAPPPAQAD STHPQQQPPP PHPVMPGVES IPATLSHGGR FIQYNIFGNV FEVTAKYKPP IMPIGKGAYG IVCSALNS-E T----NEHVA IKKIANAFDN KIDAKRTLRE IKLLRHMDHE NV--------
  PtMPK6-1                                      MEGGS-- ---QADTEMA DA----PQQQ QLQQQPPFMG GGGGGGGMEN IPATLSHGGR FIQYNIFGNI FEVTAKYKPP IMPIGKGAYG IVCSALNS-E T----TEHVA IKKIANAFDN KIDAKRTLRE IKLLRHMDHE NV--------
  PtMPK6-2                                      MDGGG-- ---TADTEMS DA----PEQE QAPPQPMGGG GGGGGGGMEN IPATLSHGGR FIQYNIFGNI FEVTAKYKPP IMPIGKGAYG IVCSALNS-E T----NEHVA IKKIANAFDN KIDAKRTLRE IKLLRHMDHE NV--------
  EgMPK6-1                                       MDGG-- APQPADTVMS EAA---PA-- ----QQQQQP QQAQPQGIEN IPATLSHGGR FIQYNIFGNI FEVTAKYKPP IMPIGKGAYG IVCSALNS-E T----NEHVA IKKIANAFDN KIDAKRTLRE IKLLRHMDHE NV--------
  GrMPK6-1                                      MEGGG-- PPQAADTEMA EAA---QQ-- --QPQHHQQH PPQVAAGLEN IPATLSHGGR FIQYNIFGNI FEVTAKYKPP IMPIGKGAYG IVCSALNS-E T----NEHVA LKKIANAFDN KIDAKRTLRE IKLLRHMDHE NV--------
  GrMPK6-2                                      MEGGG-- PPQAADTEMA E-----QP-- --NPQHHQQQ PPQMGIGLEN IPATLSHGGR FIQYNIFGNI FEVTAKYKPP IMPIGKGAYG IVCSALNS-V T----NEQVA LKKIANAFDN KIDAKRTLRE IKLLRHMDHE NV--------
    TcMPK6                                      MEGGG-- PPQPADTEMT DAA---QPPH SQQPQQSDPQ HQQQPPQMEN IPATLSHGGR FIQYNIFGNI FEVTAKYKPP IMPIGKGAYG IVCSALNS-E T----NEHVA VKKIANAFDN KIDAKRTLRE IKLLRHMDHE NV--------
    CcMPK6                                      MEVG--- -PPAADTEMA EAQP------ DPQQTAAPAA AAPAAGGIES IPATLSHGGR FIQYNIFGNI FEVTAKYKPP IMPIGKGAYG IVCSALNS-E T----NEHVA IKKIANAFDN KIDAKRTLRE IKLLRHMDHE NV--------
    FVMPK6                                      MEVGG-- --QSGDTVMS EAGP------ -------TQQ QQQAVAQPEA IPATLSHGGR FIQYNIFGNV FEVTAKYKPP IMPIGKGAYG IVCSALNS-E T----SEHVA IKKIANAFDN KIDAKRTLRE IKLLRHMDHE NV--------
    AcMPK6                                           MD ASQPSDSVMG EAAPPPPA-- -----QQQPP AQPGGGGVDN IPATLSHGGR FIQYNIFGNI FEVTVKYRPP IMPIGKGAYG IVCSALNS-E T----NEQVA IKKIANAFDN KIDAKRTLRE IKLLRHMDHE NV--------
  BrMPK6-1                                       MDGGT- GQPAADTEMS EATGG----- -----AAPSQ P---MPGIEN IPATLSHGGM FIQYNIFGNI FEVTAKYSPP IMPIGKGAYG IVCSAMNS-E T----NESVA IKKIANAFDN KIDAKRTLRE IKLLRHMDHE NI--------
  BrMPK6-2                                       MDGNA- GQPAADTEMS EA-------- -------PSN PSPQVPGIEN IPATLSHGGK FIQYNIFGNI FEVTVKYKPP IMPIGKGAYG IVCSAMNS-E T----NESVA IKKIANAFDN KIDAKRTLRE IKLLRHMDHE NI--------
    CrMPK6                                       MDGGS- GQPAADTEMT DAPGGVSA-- -----APPSQ PPPQMPGIEN IPATLSHGGR FIQYNIFGNI FEVTAKYKPP IMPIGKGAYG IVCSAMNS-E T----NESVA IKKIANAFDN KIDAKRTLRE IKLLRHMDHE NI--------
    ThMPK6  SSFIHSPNYN DFPFPSLVLP IHTNPKFPLS SPAVMDGGA- GQPAADTEMT EATGGASA-- -----AAPSH PSPQIPGIEN IPATLSHGGR FIQYNIFGNI FEVTAKYKPP IMPIGKGAYG IVCSAMNS-E T----NESVA IKKIANAFDN KIDAKRTLRE IKLLRHMDHE NI--------
    AtMPK6                                       MDGGS- GQPAADTEMT EAPGGFPA-- -----AAPS- --PQMPGIEN IPATLSHGGR FIQYNIFGNI FEVTAKYKPP IMPIGKGAYG IVCSAMNS-E T----NESVA IKKIANAFDN KIDAKRTLRE IKLLRHMDHE NI--------
    BdMPK6                                      MDGGA-- --QPPDAEMA DAGAAVPGA- ---------- GAGAAGTMEN IQATLSHGGR FIQYNIFGNV FEVTVKYKPP ILPIGKGAYG IVCSALNS-E T----GEQVA IKKIANAFDN KIDAKRTLRE IKLLRHMDHE NI--------
  PvMPK6-1                                      MDGGA-- --QPPDTEMT DAGA-GGGQP PQ------QR AGGGGGMMDN IQATLSHGGR FIQYNIFGNV FEVIAKYKPP ILPIGKGAYG IVCSALNS-E T----GEQVA IKKIANAFDN KIDAKRTLRE IKLLRHMDHE NI--------
  PvMPK6-2                                      MDGGA-- --QPPDTEMT DAGACGGGQP PQ------QP AGGGGGMMDN IQATLSHGGR FIQYNIFGNV FEVTAKYKPP ILPIGKGAYG IVCSALNS-E T----GEQVA IKKIANAFDN KIDAKRTLRE IKLLRHMDHE NI--------
    SbMPK6                                      MDGGG-- --QPPDTEMT DAGAGGGGQQ PPPAQQQPQQ AAGGGGMMEN IQATLSHGGR FIQYNIFGNV FEVTAKYKPP ILPIGKGAYG IVCSALNS-E T----AEQVA IKKIANAFDN KIDAKRTLRE IKLLRHMDHE NI--------
  ZmMPK6-1                                      MDGGG-- --QPPDTEMT DAGLGGGGQP PPP----PQQ PAGGAGMMEN IHATLSHGGR FIQYNIFGNV FEVTSKYKPP ILPIGKGAYG IVCSALNS-E T----AEQVA IKKIANAFDN KIDAKRTLRE IKLLRHMDHE NI--------
  ZmMPK6-2                                      MDGGG-- --QPPDTEMS EAGAGGGGQP PQ----QPLP PVGGGVMLDN IQATLSHGGR FIQYNIFGNV FEVTAKYKPP VLPIGKGAYG IVCSALNS-E T----AEQVA IKKIANAFDN KIDAKRTLRE IKLLRHMDHE NI--------
    OsMPK6                                      MDAGA-- --QPPDTEMA EAG--GGQQP PAAA--AAAG AGAGAGMMEN IQATLSHGGR FIQYNIFGNV FEVTAKYKPP ILPIGKGAYG IVCSALNS-E T----GEQVA IKKIANAFDN KIDAKRTLRE IKLLRHMDHE NI--------
    SiMPK6                                      MDGGA-- --QPPDTEMT DAGAGAGGGG GHP---PQQP AGGGGGMMDN IQATLSHGGR FIQYNIFGNV FEVTAKYKPP ILPIGKGAYG IVW------- T----GEQVA IKKIANAFDN KIDAKRTLRE IKLLRHMDHE NI--------
  GrMPK6-3                                      MEGGG-- RPQPPDPQMA EAAPPQQP-- ------VYQN ALPLMFPRMQ IPATPSYGGR FTQYNIFGNI FEVTAKYKPP IMPIGEDAYG TVCSALNS-E T----NESAA IKKIVNAFGN KVDAKRTLRE IKLLRYMAHE NV--------
    PaMPK6  TCFDLPPIFL SWVCGCSLRF RWFVQGLIQF CGNNNTPEGF CSPAQLTFLA EASQFSGIVE LS--RAAQPA LAPNAYGNGS IPGVFTHGGR FVQYNIYGNM FEVTAKYIPP LFPIGRGAYG VVCSALNS-E T----NEQVA LKKISNAFDN LIDARRTLRE IKLLRHMQHE NV--------
  GmMPK3-1                                                                             M AGVNPNGVAD FAAVPTHGGQ FIQYNIFGNL FEVTTKYRPP IMPIGRGAYG IVCSLLNT-E T----NELVA VKKIANAFDN HMDAKRTLRE IKLLRHLDHE NV--------
  GmMPK3-2                                                                             M AGVNPNGVAD FPATPTHGGQ FIQYNIFGNL FEVTAKYRPP IMPVGRGAYG IVCSLLNT-E T----NELVA VKKIANAFDN HMDAKRTLRE IKLLRHLDHE NV--------
  PvulMPK3                                                                             M AGVNPNGVAD FPAVPTHGGQ FIQYNIFGNL FEVTTKYRPP IMPIGRGAYG IVCSLLNT-E T----NELVA VKKIANAFDN HMDAKRTLRE IKLLKHLDHE NV--------
  CsatMPK3                                                                             M ADVGQNNPAD FPALPTHGGQ YVQYNIFGNP FEITSKYRPP IMPIGRGAYG IVCSVLNS-E T----NEMVA VKKIANAFDN HMDAKRTLRE IKLLRHLDHE NV--------
    CpMPK3                                                                             M VD-ANSGGQD FPAIPTHGGQ YIQYNIFGNL FEITSKYRPP IMPIGRGAYG IVCSVYNS-E T----NEMVA IKKIANAFDN HMDTKRTLRE IKLLRHLDHE NV--------
    FVMPK3                    MKL QSSHRRQILA LKTLNEIPPV HQRRPKPQPS DLPSS----- ------QTHM ADHLPSGNGD FPAVPSHGGQ YIQYNIFGNL FEITNKYRPP IMPIGRGAYG IVCSVLNS-E T----NEMVA IKKIANAFDN HMDAKRTLRE IKLLRHLDHE NV--------
  MdMPK3-1                                                                             M ADLTPS-NGD FPAVPSHGGQ YIQYNIFGNL FEITNKYRPP IMPIGRGAYG IVCSVLNS-E T----KEMVA IKKIANAFDN HMDAKRTLRE IKLLRHLDHE NV--------
  MdMPK3-3                                                                             M ADLTPS-NGD FPAVPSHGGQ YIQYNIFGNL FEITNKYRPP IMPIGRGAYG IVCSVLNS-E T----KEMVA IKKIANAFDN HMDAKRTLRE IKLLRHLDHE NV--------
  PperMPK3                                                                             M ADVPPS-SGD FPAVPSHGGQ YIQYNIFGNL FEITNKYRPP IMPIGRGAYG IVCSVLNS-E T----KEMVA MKKIANAFDN HMDAKRTLRE IKLLRHLDHE NV--------
  MdMPK3-2                                                                             M ADLVPT-NGD FAAVPSHGGQ YIQYNIFGNL FEITNKYRPP IMPIGRGAYG ILCSVLNS-E T----KEMVA IKKIANAFDN HMDAKRTLRE IKLLRHLDHE NV--------
    EgMPK3                                                             M----- ------ADAA AQNG--QFSD FPAVPTHGGQ FIQYNIFGNH FEITAKYRPP IMPIGRGAYG IVCSVLNS-E T----NEMVA IKKIANAFDN HMDAKRTLRE IKLLRHLDHE NV--------
    CcMPK3                                                             M----- ------ADVA QVNGVGQTAD FPAVPTHGGQ FIQYNIFGNL FEITAKYRPP IMPIGRGAYG IVCSVLNT-E T----NELVA MKKIANAFDN HMDAKRTLRE IKLLQHLDHE NV--------
  GrMPK3-1                                                             M----- ------ANVA PGNAGGHFGD FPAFHTYGGQ FIQYSIFGNL FEITSKYRPP IMPIGRGAYG IVCSVLNS-E T----NEMVA VKKIANAFDN HMDAKRTLRE IKLLRHLDHE NV--------
  GrMPK3-2                                                             M----- ------ADVA PGNAGGQLGD FPTIHTHGGQ FIQYNIFGNL FEVTSKYRPP IMPIGRGAYG IVCSVLNS-E T----NEMVA VKKIANAFDN HMDAKRTLRE IKLLRHLDHE NV--------
    TcMPK3                                                             M----- ------AEVV PENAGGQLGD FPAIHTHGGQ YIQYSIFGNL FQITSKYRPP IMPIGRGAYG IVCSVLNS-E T----NEMVA VKKIANAFDN HMDAKRTLRE IKLLRHLDHE NV--------
    MeMPK3                                                                                    MANGE FPAVPTHGGQ FIQYDIFGNL FEITSKYQPP IMPIGRGAYG IVCSVLNS-E T----NEMVA IKKIANAFDN HMDAKRTLRE IKLLRHFDHE NV--------
  PtMPK3-1                                                                               MANYAQGNGD FPAIPTHGGQ FIQYNIFGNL FEITSKYRPP ITPIGRGAYG IVCSVLNS-E T----NEMVA VKKIANAFDN QMDAKRTLRE IKLLRHLDHE NV--------
  PtMPK3-2                                                                               MANYAPGNGD FPAIPTNGGQ FIQHNIFGNL FEITSKYRPP ITPIGRGAYG IVCSVLNS-E T----NEKVA IKKIANAFDN YMDAKRTLRE IKLLRHLDHE NV--------
  AcMPK3-1                                                           MQG----- ------GAAI TDTNSGQISD FPIVPTHGGR FVQYNIFGNL FEITTKYRPP IMPIGRGAYG IVCSVLNS-E T----NEMVA IKKIANAFDN HMDAKRTLRE IKLLRHLDHE NV--------
  LuMPK3-1                                                           MAG----- ------GYAH SNGTGGQYPD FPAIPIHGGQ FVQYNIFGNQ FEITPKYRPP IMPIGRGAYG IVCSVLNS-E T----NEMVA MKKIANAFDN HMDAKRTLRE IKLLRHLDHE NV--------
  LuMPK3-2                                                           MAG----- ------GYAQ NNGTGGQYPD FPAIPVHGGQ FVQYNIFGNQ FEITPKYRPP IMPIGRGAYG IVCSVLNS-E T----NEMVA MKKIANAFDN HMDAKRTLRE IKLLRHLDHE NV--------
    SlMPK3                                                                           MVD ANMGAAQFPD FPKIVTHAGQ YVQYDIFGNL FEITNKYQPP IMPIGRGAYG IVCSVFNA-E L----NEMVA VKKIANAFDN YMDAKRTLRE IKLLRHLDHE NV--------
    CrMPK3                                                                               MNTGGGQYTD FPAVETHGGQ FISYDIFGSL FEITSKYRPP IIPIGRGAYG IVCSVLDT-E T----NELVA MKKIANAFDN HMDAKRTLRE IKLLRHLDHE NI--------
    AtMPK3                                                                               MNTGGGQYTD FPAVETHGGQ FISYDIFGSL FEITSKYRPP IIPIGRGAYG IVCSVLDT-E T----NELVA MKKIANAFDN HMDAKRTLRE IKLLRHLDHE NI--------
    ThMPK3                                                                                MNAGGQFTD FPAVPTHGGQ FISYDIFGSL FEITSKYRPP IIPIGRGAYG IVCSVLDS-E T----NELVA MKKIANAFDN HMDAKRTLRE IKLLRHLDHE NI--------
    BdMPK3                                                                                MDGAP-VAE FRPTMTHGGR FLLYNIFGNQ FEITAKYQPP IMPIGRGAYG IVCSVMNF-E T----REMVA IKKIANAFDN NMDAKRTLRE IKLLRHLDHE NI--------
    OsMPK3                                                                                MDGAP-VAE FRPTMTHGGR YLLYDIFGNK FEVTNKYQPP IMPIGRGAYG IVCSVMNF-E T----REMVA IKKIANAFNN DMDAKRTLRE IKLLRHLDHE NI--------
  PvMPK3-1                                                                          MSGG GMDGAP-AAE FRPTVTHGGR FLQYNIFGNL FEITSKYQPP IMPIGRGAYG IVCSVMNF-E T----REMVA IKKIANAFDN HMDAKRTLRE IKLLRHLEHE NI--------
    SiMPK3                                                                          MSGG GMDGAPPVAE FRPTVTHGGR FLQYNIFGNL FEITNKYQPP IMPIGRGAYG IVCSVMNF-E T----REMVA IKKIASAFDN HMDAKRTLRE IKLLRHLDHE NI--------
    SbMPK3                                                                          MSGG GMDGAP-VAE FRPTVTHNGR FLQYNIFGNL FEITHKYQPP IMPIGRGAYG IVCSVMNF-E T----REMVA IKKIANAFDN HMDAKRTLRE IKLLRHLDHE NI--------
  ZmMPK3-2                                                             M----- ------SSAG GMDGSPPVAE FQPTVTHGGR FLRYNIFGNL FEITRKYQPP VMPIGRGAYG IVCSVMNF-E T----REMVA IKKIANAFDN HMDAKRTLRE IKLMRHLDHE NI--------
  AcMPK3-2                                                                                      MAN FHGVLSHGGQ FMEYDILGNI FEVSSKYKPP IVPVGSGAYG VVCSFLNS-E T----NEMVA IKKISDAFDN YMDAKRTLRE IKLLQHLDHH NV--------
    MtMPK3                                                                             M AGVNQNGVAE FPAVQTHGGQ FVQYNVFGNL FEVTAKYRPP IMPIGRGAYG IVCSLLNT-E T----NELVA VKKIANAFDN HMDAKRTLRE IKLLRHLDHE NV--------
    VvMPK6                                                                                                                            MPIGKGAYG IVCSALNS-E T----NEHVA LKKIANAFDN KIDAKRTLRE IKLLRHMDHE NV--------
 BrMPK10-4                                                    MEPT NDAHVTVETN ARATTDAKLY PSPEVLPVEI ITANQTHDGR YIQYNILEKI FELTAKYKPP IMPIGSGAYG LVCSAMNS-E T----DEKVA IKKIAHAFGN KVAAKRTLCE IKLLRHFEHE NI--------
   CrMPK10                                                    MEPA NDVERVETDH QGEVTTDVVV PSSQVLVTKD TPGNLCHDGR YIQYNMFEQI FEVTAKYKPP VRPIGRGACG IVCSAVNS-E T----NEEVA IKKISHAFDH AIEAKRTLRE IKLLRHFDHE NI--------
   AtMPK10                                                    MEPT NDAETLET-- QGEVTTAIWP SSQILKTTID IPGTLSHDGR YIQYNLFGHI FELPAKYKPP IRPIGRGACG IVCSAVDS-E T----NEKVA IKKITQVFDN TIEAKRTLRE IKLLRHFDHE NI--------
   ThMPK10                                                    MEPA NDAETVKS-H DGDTTDELPY PSPEMLEAEH IPANPSHDGR YIQYNIFGSI FEVTAKYKPP IMLIGRGAYG IVCSAMNS-E T----NEKVA IKKIVYAFDN IVDAKRTLRE IKLLRHFNHE NI--------
  LuMPK3-3                                                                      MMAGNPNT NGGSSSQYPD SPATPTHGGR FVQYNISGHQ FDITPKYRPP VKAIGRGAYG FVCSIENF-K M----REMVA IKKIANSFDN KLYAKLTLRE I--------- KV--------
  LuMPK3-4                                                                       MAGNANT NGGSSSQNPD SPATPTHGGR FVQYNISGHQ FDITPKYRPP VVAIGRGAYG FVCSMENF-E T----SEKVA MKKIANAFDN KLYAKRTLRE IMLLRHLNHE NV--------
 GmMPK13-1                                                                          MENN -AESENPKGK GKGIPIHGGK YVRYNILGNH FQVYSKYAPP LQPVGRGAYG IVCCATNS-E T----KEGVA IKKIGNAFDN RIDAKRTLRE IKLLCHMEHD N---------
 GmMPK13-2                                                                          MENN GAESENPKG- ---IPIHGGK YVRYNILGSH FQVYSKYAPP LQPVGRGAYG IVCCATNS-E T----KEGVA IKKIGNAFDN RIDAKRTLRE IKLLCHMEHD N---------
 PvulMPK13  T---FEIQFE KSQRQKAKAI EDTVQSGPNN NNHI------ --LNPESQFS PTFLACFSVC AEKRKEMENN -AESEKPKGK G--IPIHGGK YVRYNILGNF FEVYAKYAPP LQPVGRGAYG IVCCATNS-E T----EEGVA IKKIGNAFDN RIDAKRTLRE IKLLCHMEHD N---------
   MtMPK13                                                                          MENK NPESEKANSK G--TLIHDGK YIQYNVLGNL FEVYSNYIPP LQPVGRGAYG IVCCATNS-D T----NEGVA IKKIGDAFDN RIDAKRTLRE IKLLCHMDHD N---------
   EgMPK13                                                               MENE EAAGKPNGGG ETETAPSGGG GGGGGGGGGR YVQYNVLGNL FQVPSKYVPP IQPVGRGAYG IVCCATNA-E T----KEEVA IKKIGNAFDN RIDAKRTLRE IKLLCHMDHD N---------
   VvMPK13                                                                          MENE S---AAVEVK G--VPSYGGK YVQYNVLGNL FEVSAKYVPP IQPVGRGAYG IVCCATNS-E T----NKEVA IKKIGNAFDN RIDAKRTLRE IKLLCHMDHE N---------
   GrMPK13                                                                          MENE G---TAIDLR G--TPTYDGR YVRYNILGNI FEVSSKYVPP IQPVGRGAYG IVCCATNS-E T----KEEVA IKKIANAFDN RIDAKRTLRE IKLLCHMDHD N---------
   TcMPK13                                                                          MENE A---MAVDSR G--IPTYGGR YVRYDVLGII FEVSSKYVPP IQPIGRGAYG IVCCARNS-E T----NEEVA IKRIANAFEN RIDAKRTLRE IKLLCHMDHD N---------
   MeMPK13                                                                          MENE S---MVIEDK G--ITSYGGR YLQYNILGSL FEVSSKYVPP IQPVGRGAYG IVCCARNA-E T----KEEVA IKKIGNAFDN RIDAKRTLRE IKLLCHMDHE N---------
   RcMPK13                                                                          MEND S--SMVIDER G--NRTYNGK YVQYNVLGNL FEVTSKYSPP IQPVGRGAYG IVCCARNS-E T----KEEVA IKKIGNAFDN RIDAKRTLRE IKLLCHMDHE N---------
   CcMPK13                                                                          MESE S---MVMKDR G--IPLYGGK YVQYNILGNL FQVSSKYVPP LQPIGRGAYG IVCSAVNS-E T----KEEVA IKKITNAFDN RIDAKRILRE IKLLCHMTHE N---------
 MdMPK13-3                                                                          MESE NIEANQANKE G--ISLYGGK YVQYNILGNL FEVSAKYAPP IHPVGRGAYG IVCCATNS-E T----KEEVA IKKIGNAFDN RIDAKRTLRE IKLLCHMDHD N---------
 PperMPK13                                                                          MESE D----KVKRE G--LPLYGGK YIQYNILGNL FEVSAKYVPP IHPVGRGAYG IVCCATNS-E T----KEEVA IKKIGNAFDN RIDAKRTLRE IKLLCHMDHD N---------
 MdMPK13-4                                                                                  MEGAQKE G--IPLYGGK YIQYNILGNL FEVSAKYAPP IHPVGRGAYG IVCCATNS-E T----KEEVA IKKIGNAFDN RIDAKRTLRE IELLCHMDHD N---------
 CsatMPK13                                                                          MEND S--SSAMDIK G--TPTYDSK YLLYNVLGSF FEVSAKYSPS IQPVGRGAYG IVCCTTNS-E T----KEEVA IKKIGNAFDN RIDAKRTLRE IKLLCHMDHD N---------
   CpMPK13                                                                          MENE A-RMAGERGL G--IPTHGGR YVLYNVLGNI FEVSSKYVPP IQPVGRGAYG IVCCAMNS-D T----NEEVA IKKIGNAFDN RIDAKRTLRE IKLLRHMDHE N---------
   AcMPK13                                                                                MD-EDTEVK G--VLSHDGR YFQYNILGNL FEVSAKYIPP IQPVGRGAYG IVCCATNS-E T----NEEVA IKKIGNAFDN RIDAKRTLRE IKLLCHMDHE N---------
   SlMPK13                                                                          MDAE NIE-NSVEIK G--IPTRDGK YVEYNVVGNL FEVTSKYVPP IQPVGRGAYG IVCCATNS-E T----KEEIA IKKIGNAFEN RIDAKRTLRE IKLLSHMDHE N---------
   BrMPK13                                                                                    MENVE DGGILTYNGR YVMYNVLGNL FELSSKYIPP IQPVGRGAYG IVCCATNS-E T----NEEVA IKKIANAFDN RVDAKRTLRE IKLLCHMDHD N---------
   ThMPK13                                                                                    MEKME DGGILTYNGR YVMYNVLGNI FELSSKYIPP IQPVGRGAYG IVCCATNS-E T----NEEVA IKKIANAFDN RIDAKRTLRE IKLLCHMDHD N---------
   CrMPK13                                                                                    MENME AGGISTYDGR YIMYNVLGYI FELSSKYIPP IQPVGRGAYG IVCCATNS-E T----NEEVA IKKIANAFDN RIDAKRTLRE IKLLCHMDHD N---------
  GmMPK4-2                                                    MTTK GSS------S SA-------A SSASGDAKIK R--VLTHGGK YAQYNVYGNL FEVSSKYVPP IRPIGRGVNG IVCAAVNS-E T----HEQVA IKKIGNAFDN IIDAKRTLRE IKLLRHMDHD N---------
  GmMPK4-3                                                    MTTK GSS------S SA-------A SSASGDAKIK R--VLTHGGK YAHYNVYGNL FEVSSKYVPP IRPIGRGVNG IVCAAFNS-E T----HEQVA IKKIGNAFDN IIDAKRTLRE IKLLRHMDHG N---------
PvulMPK4-2                                                    MATK GSS------S SA-------A ASASGDAKIK R--VLTHGGK YAQYNVYGNL FEVSSKYAPP IRPIGRGVNG IVCAAVNS-E T----HEQVA IKKIGNAFDN IVDAKRTLRE IKLLRHMEHE N---------
CsatMPK4-2                                                    MATK ESS------S TT-------- AT---EGKIK G--VLTHGGR YVQYNVYGNL FEVSAKYVPP LRPIGRGAYG LVCAAVNS-E T----HEEVA IKKIGNAFDN IIDAKRTLRE IKLLCHMEHE N---------
  MdMPK4-1                                                    MAAK ESS------S AA-------A SA---DGKIK R--VLTHGGR YAQYNVFGNL FEVSSKYVPP IRPIGRGAYG IVCAAVNS-D T----HEEVA IKKIGNAFDN IIDAKRTLRE IKLLRHMDHE N---------
PperMPK4-1                                                    MAAK ESS------S AS-------- ST---DAKIK R--VLTHGGR YAQYNVFGNL FEVSSKYVPP IRPIGRGAYG IVCAAVNA-D T----HEEVA IKKIGNAFDN IIDAKRTLRE IKLLRHMDHE N---------
    CsMPK4                                                          MA------A AA-----KDS SSGGATSSVK G--VLTHGGK YVQYNVYGNL FEVSSKYVPP IRPIGRGAYG IVCAAVNS-E T----REEVA IKKIGNAFDN IIDARRTLRE IKLLRHMEHE N---------
    CcMPK4                                                          MA------A AA-----KDS SSGGATSSVK G--VLTHGGK YVQYNVYGNL FEVSSKYVPP IRPIGRGAYG IVCAAVNS-E T----REEVA IKKIGNAFDN IIDARRTLRE IKLLRHMEHE N---------
  GrMPK4-2                                                           M------A ST-----KES SSEG--SNIK G--VHTHGGQ YVQYNVYGNL FEVSSKYVPP LRPIGRGAYG IVCAAVNS-Q T----REEVA IKKIGNAFDN RIDAKRTLRE IKLLCHMDHE N---------
  TcMPK4-2                                                           M------A ST-----KES SSEG--SNIK G--VPTHGGK YVQYNVYGNL FEVSSKYVPP IRPIGRGAYG IVCAAVNS-E T----REEVA IKKIGNAFDN RIDAKRTLRE IKLLRHMDHE N---------
  GrMPK4-4                                                      MK KEM------G ST-----KHS SSEG--SSIK G--VPTHGGK YVHYNVYGNL FEVSSKYVPP IRPIGRGANG IVCAAVNS-E T----RQEVA IKKIGNAFDN IIDARRTLRE IKLLRHMDHE N---------
  EgMPK4-2                                                  MMPCTK ESR------S AS-------- ---GEGPKIK G--VHTHGGR YVQYNVYGNL FEVSAKYVPP IRPIGRGAYG LVCAAVNS-E T----REEVA IKKIGNAFDN RIDAKRTLRE IMLLHHMDHE N---------
  LuMPK4-2                                                 MVSSGSK ESS------S SAPVTAATKT AGGGGGDKIK G--VLTHGGR YVQYNVHGNL FEVSSKYVPP IRPIGRGAYG IVCAAVNS-D T----REEVA IKKIGNAFDN RVDAKRTLRE IKLLRHMDHE N---------
  MeMPK4-1                                                          MA------A SS----SKDS TEGAHPTKIK G--VPTHGGR YVQYNVYGNL FEVSSKYVPP IRPIGRGSIG IVCAAMNS-E T----REEVA IKKIGNAFDN KIDAKRTLRE IKLLRHMDHE N---------
  MeMPK4-2                                                  MATNNK DSS------S AS----TADA A---HGTKVK G--VPTHGGR YVQYNVYGNL FEVSSKYVPP IRPIGRGAYG IVCAAVNS-E T----REEVA IKKIGNAFDN RIDAKRTLRE IKLLRHMDHE N---------
  RcMPK4-2                                                 MATTSSK ESS------S SS----TTEG GGGGHGNKIK G--VPTHGGR YVQYNAYGNL FEVSSKYVPP IRPIGRGAYG IVCAAVNS-E T----REEVA IKKIGNAFDN RVDAKRTLRE IKLLRHMDHE N---------
  LuMPK4-3                                                 MVSTGNT DSS------S SI-------- -SAPKAPNIK G--VSTHAGR YVQYNLYGNY FEVPSKYVPP IRPIGRGAYG IVCAAVNS-D T----HEEVA IKKIGNAFDN KIDAKRTLRE IKLLRHMDHE N---------
  LuMPK4-6                                                 MVSTGNT DSS------S SI-------- -SAPKAPKFK G--VSTHAGR YVQYNLYGNY FEVPSKYVPP IRPIGRGAYG IVCAAVNS-D T----HEEVA IKKIGNAFDN KIDAKRTLRE IKLLRHMDHE N---------
  GmMPK4-4                                                                         MGSKG KRKEQESIIT R--VMAHGGR YVQYNVYGNL FEVSSKYVPP IRPVGRGAYG IVCAAVNC-D T----HEEVA IKKIGNAFDN IIDAKRTLRE IKLLRHMDHE N---------
PvulMPK4-3                                                                           MSG KGKEEEGI-K R--VMIHGGR YVQYNVYGNL FELPSKYVPP IRPVGRGAYG VVCAAVNC-D T----HEEVA IKKIGNAFDN IIDAKRTLRE IKLLRHMDHE N---------
  MtMPK4-3                                                                         MGSKS QDNNDRDLVK K--VFTHKGR YVQYSLYGNL FEVSSKYVPP LRPIGRGAYG IVCAAVNS-D T----HEEVA IKKIANTFDN IIDAKRTLRE IKLLRHMDHE N---------
  GmMPK4-5                                                                           MAL ESAPASADIR G--VHTHGGG YVQYNIYGNL FEVSRKYVPP IRPVGRGAYG IVCAAVNA-E T----HEEVA IKKVGNAFDN RIDAKRTLRE IKLLRHMEHE N---------
  GmMPK4-8                                                                           MAL ESAPASADIR G--VHTHGGR YVQYNIYGNL FEVSRKYVPP IRPVGRGAYG IVCAAVNA-E T----REEVA IKKVGNAFDN RIDAKRTLRE IKLLRHMDHE N---------
  GmMPK4-6                                                                           MSV VESGEHNNIR G--VPTHGGR YVQYNIYGNL FEVSRKYVPP IRPVGRGAYG IVCAAVNA-E T----GEEVA IKKIGNAFDN RIDAKRTLRE IKLLRHMDHA N---------
  GmMPK4-7                                                                           MSA VESAEHNNIR G--VPTHGGR YVQYNIYGNL FEVSRKYVPP IRPVGRGAYG IVCAAVNA-E T----GEEVA IKKIGNAFDN RIDAKRTLRE IKLLRHMDHA N---------
PvulMPK4-1                                                                           MST VESGDHNNIK G--VPTHGGR YIQYNIYGNL FEVSRKYVPP IRPVGRGAYG IVCAAVNA-E T----GEEVA IKKVGNAFDN RIDAKRTLRE IKLLRHMDHA N---------
  MtMPK4-1                                                                            MS VESAE-NNIR G--IPTHGGR YLQYNIYGNL FEVSRKYVPP IRPVGRGAYG IVCAAVNA-E T----REEVA IKKIGNAFDN RIDAKRTLRE IKLLRHMDHE N---------
  MtMPK4-2                                                                            MS LASSDHNNIK G--VLTHGGR YVQYNIYGNL FEVSNKYVPP IRPIGRGAYG IVCAAVNA-E T----REEVA IKKVGNAFDN RIDAKRTLRE IKLQRHMDHE N---------
  VvMPK4-1                                                                        MSMDAS SGSGDGGNIK G--VPTHGGR YVRYNVYGNF FEVSAKYVPP IRPVGRGAYG IVCAAVNS-E T----HEEVA IKKIGNAFDN RIDAKRTLRE IKLLRHMDHE N---------
    AcMPK4  SHLFIKNFPR NFQEKTTDKP IST-KQNKQT NPFL------ --LLIRKKRK KSLVLFQFQS LFGCLKMAGE SGSSNDSNIR G--VATHGGR YVQYNVYGNL FEVSTKYVPP IRPVGRGAYG IVCAAVNS-E T----QEEVA IKKIGNAFDN RIDAKRTLRE IKLLRHMDHE N---------
  EgMPK4-1                                                                        MESSSS GGASAEHSVR G--IPTHGGR YVQYNVYGNL FEVSRKYVPP IRPIGRGAYG LVCAAMNS-E T----NEEVA IKKIGNAFDN RIDAKRTLRE IKLLCHMDHE N---------
  VvMPK4-2                                                                        MSMESS AGSVEGNI-R G--VSTHGGR YVQYNVYGNL FEVSRKYVPP IRPVGRGAYG IVCAAMNS-E T----REEVA IKKIGNAFDN RIDAKRTLRE IKLLRHMDHE N---------
   CpMPK12                                                                        MSTESS SGSGDHSI-K G--VPTHGGR YVQYNVYGNL FEVSRKYVPP IRPIGRGAYG IVCAAVNS-E T----REEVA IKKIGNAFDN RIDAKRTLRE IKLLRHMDHE N---------
  TcMPK4-1                                                                        MSIQSS TGSGDHSI-R G--IPTHGGR YVQYNVYGNL FEVSRKYVPP IRPVGRGAYG IVCAAMNS-E T----REEVA IKKIGNAFDN RIDAKRTLRE IKLLRHMDHE N---------
   CsMPK12                                                                        MSGESS SGSGDHTIVK G--VPTHGGR YVQYNVYGNL FEVSRKYVPP IRPVGRGAYG IVCAAMNS-E T----REEVA IKKIGNAFDN RIDAKRTLRE IKLLRHMDHE N---------
   CcMPK12                                                                        MSGESS SGSGDHTIVK G--VPTHGGR YVQYNVYGNL FEVSRKYVPP IRPVGRGAYG IVCAAMNS-E T----REEVA IKKIGNAFDN RIDAKRTLRE IKLLRHMDHE N---------
  MeMPK4-3                                                                          MESS SGSGEHNV-R G--IPTHGGR YVQYNVYGNL FEVSRKYVPP IRPVGRGAYG IVCAAINS-E T----REEVA IKKIGNAFDN RIDAKRTLRE IKLLRHMSHE N---------
  MeMPK4-4                                                                        MSMESS SGSSEHNV-R R--IPTHGGR YVQYNVYGNL FEVSSKYVPP IRPVGRGAYG IVCAAMNS-E T----QEEVA IKKIGNAFDN RIDAKRTLRE IKLLRHMDHE N---------
  RcMPK4-1                                                                          MESS AGSSEHNV-R G--LPTHGGR YVQYNIYGNL FEVSRKYVPP IRPVGRGANG IVCAAKNA-E T----QEEVA IKKIGNAFDN RIDAKRTLRE IKLLRHMDHE N---------
  PtMPK4-1                                                                        MSSLES SSGGDPNI-K G--IPTHGGR YVQYNVYGNL FEVSMKYVPP IRPVGRGAYG IVCAAVNA-E T----REEVA IKKIGNAFDN RIDAKRTLRE IKLLRHMDHE N---------
  PtMPK4-2                                                                        MTSLES SSGGDPNI-K G--MPAHDGR YVQYNVYGNL FEVSRKYVPP IRPIGRGANG IVCAAVNS-E T----REEVA IKKIGNAFDN RIDAKRTLRE IKLLRHMDHE N---------
  LuMPK4-1                                                                 MS METSSGVEHN NSSG-SSNIK G--TQTHAGR YVQYNVYGNL FEVSRKYVPP IRPVGRGAYG IVCAAMNS-E T----REEVA IKKIGNAFDN RIDAKRTLRE IKLLRHMDHE N---------
  LuMPK4-5                                                                 MS METSSGGEHN NSSSTSSNIR G--TQTHSGR YVQYNVYGNL FEVSRKYVPP IRPVGRGACG IVCAAMNS-E T----REEVA IKKIGNAFDN RIDAKRTLRE IKLLRHMDHE N---------
  FVMPK4-1                                                                          MESS SASGADHNIR G--VPTHGGR YVQYNVYGNL FEVSRKYVPP IRPVGRGAYG IVCAAVNA-E T----HEEVA IKKIGNAFDN RIDAKRTLRE IKLLRHMDHE N---------
  MdMPK4-2                                                                          MDSS SASAGDHNIR G--VLTHGGR YVQYNVYGNI FEVSRKYVPP LRPVGRGAYG IVCAAVNA-E A----REEVA IKKIGNAFDN RIDAKRTLRE IKLLRHMDHE N---------
PperMPK4-2                                                                          MESS SASAGDHNIK G--VPAHGGR YVQYNVYGNF FEVSRKYVPP IRPVGRGAYG IVCAAVNA-E T----REEVA IKKIGNAFDN RIDAKRTLRE IKLLRHMDHE N---------
  MdMPK4-4                                                                          MDSS SASAGDHNIR G--VLTHGGR YVQYNVYGNI FEVSRKYVPP LRPVGRGAYG IVXXXXXX-X X----XXEVA IKKIGNAFDN RIDAKRXLRE IKLLXHMDHE N---------
  GrMPK4-1                                                                             M SMGSGDQSIK G--IPTHGGR YVQYNVYGNL FEVPSKYVAP LRPIGRGAYG IVCAAVNS-E T----QEEVA IKKIGNAFDN RIDAKRTLRE IKLLRHMDHE N---------
    BrMPK4                                                                       MSAENCF GGGGGDQSTK G--LATHGGQ YVQYNVYGNI FEVTRKYVPP LRPIGRGAYG IVCAATNS-E T----GEEVA IKKIGNAFDN IIDAKRTLRE IKLLKHMDHE N---------
    CrMPK4                                                                       MSAESCF GSSGDQSS-K G--VPTHGGS YVQYNVYGNL FEVSRKYVPP LRPIGRGAYG IVCAAINS-E T----GEEVA IKKIGNAFDN IIDAKRTLRE IKLLKHMDHE N---------
    ThMPK4                                                                       MSAESCF GGSGDQST-K G--LPTHGGR YVQYNVYGNL FEVSRKYVPP LRPIGRGAYG IVCAATNS-E T----GEEVA IKKIGNAFDN IIDAKRTLRE IKLLKHMDHE N---------
    AtMPK4                                                                       MSAESCF GSSGDQSSSK G--VATHGGS YVQYNVYGNL FEVSRKYVPP LRPIGRGAYG IVCAATNS-E T----GEEVA IKKIGNAFDN IIDAKRTLRE IKLLKHMDHE N---------
  MgMPK4-2                                                                         MESS- SDHGGNS-FR G--VPTHGGR YVQYNMFGNL FEVSKKYIP- LRPVGRGAYG IVCAAVNS-E T----REEVA IKKIGNAFDN KIDAKRTLRE VKLLLHLSHD N---------
  SlMPK4-2                                                                         MEAST GDHGVQSNFR G--VPTHGGR YVQYNVYGNL FEVSKKYVP- LRPVGRGAYG IVCAALNS-E T----REEVA IKKIGNAFDN RIDAKRTLRE IKLLRHMDHD N---------
  StMPK4-3                                                                         MEASL GDHGVQSNFS G--VPTHGGR YMQYNVYGNL FEVSKKYVP- LRPVGRGAYG IVCAALNS-E T----REEIA IKKIGNAFDN RIDAKRTLRE IKLLRHMGHD N---------
  SlMPK4-1                                                                       MSLDSSS ADHGGHSNIR G--VPTHGGR YVQYNVHGSL FEVSRKYVPP IRPIGRGANG MVCAAVNS-E T----REEVA IKKIGNAFDN VIDAKRTLRE IKLLSHMDHE N---------
  StMPK4-1                                                                       MSLDSSS ADHGGHSNIR G--VPTHGGR YVQYNVHGSL FEVSRKYVPP IRPIGRGANG MVCAAVNS-E T----REEVA IKKIGNAFDN VIDAKRTLRE IKLLSHMDHE N---------
  GrMPK4-3                                                                        MSIESR SGSADHG-IK G--VATHGGG YIKYNVYGSL FEVSRKYVPP IRPVGRGANG IVCAAVNS-E T----REEVA IKKIGNAFDN RIDAKRALRE IKLLRHMDHE N---------
CsatMPK4-1                                                                             M ENSSFYQNIR G--EPTHGGQ YIQYNVYGNL FEVSRKYTPP IRPVGRGAYG IVCAALNS-E T----NEDVA IKKVGKAFDN RIDAKRTLRE IKLLRHMDHE N---------
  GrMPK4-5                                                                         MSMES SYG------- ---IPTHGGR YVLYNVYGNH FEVSRKYAPP IRPVGRGAYG IVCAALNS-E T----REEVA IKKIGNAFDN RIDAKRTLRE IKLLRHMDHE N---------
  GrMPK4-6                                                                         MSMES SYGPGAHTIK G--IPTHGGR YVLYNVYGNH FEVSRKYAPP IRPVGRGAYG IVCAALNS-E T----REEVA IKKIGNAFDN RIDAKRTLRE IKLLRHMDHE N---------
  BdMPK4-2                                                  MRMEGG GAGP-----A AAAAAGGAHG LG---EAQIK G--TLTHGGR YVQYNVYGNL FEVSAKYVPP IRPVGRGACG IICAAINV-Q T----REEVA IKKIGNAFDN QIDAKRTLRE VKLLRHMNHE N---------
  PvMPK4-3                                                  MRMEGG GGGG----GG AG--VGGCLG LGHGGEPQIK G--THTHGGR YVQYNVYGNL FEVSAKYVPP IRPVGRGACG IICAAVNA-Q T----REEVA IKKIGNAFDN QIDAKRTLRE IKLLRHMNHE N---------
  SiMPK4-2                                                  MRMEGP GGGG----GG AG-GVGGCLG LGHGGEAQIK G--THTHGGR YVQYNVYGNL FEVSAKYVPP IRPVGRGAIG IICAAVNA-Q T----REEVA IKKIGNAFDN QIDAKRTLRE IKLLRHMNHE N---------
  ZmMPK4-2                                                  MRMEGA GGGA----GG GGAGAGGCLG MGHGGEAQIK G--THTHGGR YVQYNVYGNL LEVSAKYVPP IRPVGRGACG IICAAVNA-Q T----REEVA IKKIGNAFDN QIDAKRTLRE IKLLRHMNHE N---------
  SbMPK4-2                                                  MRMEGG GGGG----AG G---VGGCLG LGHGGEAQIK G--THTHGGR YVQYNVYGTL FEVSAKYVPP IRPVGRGAIG IICAAVNA-Q T----REEVA IKKIGNAFDN QIDAKRTLRE IKLLRHMNHE N---------
  OsMPK4-2                                                  MRMEGG GGGGHGHHGG GGGGHGHHGG IG-GGEAQIK G--TLTHGGR YVQYNVYGNL FEVSSKYVPP IRPVGRGACG IICAVVNA-Q T----RQEVA IKKIGNAFDN QIDAKRTLRE IKLLRHMDHD N---------
    SlMPK5                                                                       MANQTGG ASSIGSRDIR G--VLINGGQ YVRYNVYGNL FEVFSKYVPP IRPIGRGAYG LVCAAVNS-E T----REEVA IKKIGNAFDN RIDAKRTLRE IKLLRHLDHE N---------
  StMPK4-2                                                                       MANQTGG ASSTGSRDIR G--VLIHGGQ YVRYNVYGSL FEVSSKYVPP IRPIGRGAYG LVCAAVNS-E T----REEVA IKKIGNAFDN RIDAKRTLRE IKLLRHLDHE N---------
  BdMPK4-1                                                                      MDTSGGG- GAGGA-AQIQ G--MATHGGR YVLYNVYGNL FEVASKYAPP IRPIGRGAYG IVCAAVSS-D T----GEEVA IKKIGNAFDN HIDAKRTLRE IKLLRHMDHE N---------
  OsMPK4-1                                                                      MDSSSGGA GGGGG-AQIK G--MGTHGGR YVLYNVYGNF FEVSSKYAPP IRPIGRGAYG IVCAAVNS-E N----GEEVA IKKIGNAFDN HIDAKRTLRE IKLLRHMDHE N---------
  PvMPK4-1                                                                      MDSSGGGG GGGG--AQIR G--MATHGGR YVLYNVYGNL FEVSSKYAPP IRPIGRGAYG IVCAAMNS-E T----SEEVA IKKVGNAFDN HIDAKRTLRE IKLLRHMDHE N---------
  SbMPK4-1                                                                      MDSSGGGG GGGGGGAQIK G--MATHGGR YVLYNVYGNL FEVSSKYAPP IRPIGRGAYG IVCAAVNS-Q T----GEEVA IKKVGNAFDN HIDAKRTLRE IKLLRHMDHE N---------
  PvMPK4-2                                                                      MDSSSGGG GG----AQIR G--MATHGGR YVLYNVYGNL FEVSSKYAPP IRPIGRGAYG IVCAAMNS-E T----NEEVA IKKVGNAFDN HIDAKRTLRE IKLLRHMDHE N---------
  SiMPK4-1                                                                      MDSSGGGG G-----AQIK G--MATHGGR YVLYNVYGNL FEVSSKYAPP IRPIGRGAYG IVCAAVNS-E S----GEEVA IKKVGNAFDN HIDAKRTLRE IKLLRHMDHE N---------
  ZmMPK4-1                                                                      MDSSGGGG G-----AQIK G--MATHGGR YVLYNVYGNL FEVSSKYAPP IRPIGRGAYG IVCAAVNS-Q S----GEEVA IKKVGNAFDN HIDAKRTLRE IKLLRHMDHE N---------
  FVMPK4-2                                                                      MAAKESSS AASAGDCKIK R--VLTHNGR YAQYNVFGNL FEVSSKYVPP IRPIGRGAYG IVCAAVNS-D T----HEEVA IKKIGNAFDN IIDAKRTLRE IKLLRHMNHE NPCPRPGSFT
   CrMPK11                                                                           MST EAYLGDGSNR G--VSINGSR YVQYNVYGNL FEVSKKYVPP LRPIGRGASG IVCAAWNS-E T----GEEVA IKKIGNAFGN IIDAKRTLRE IKLLKHMDHD N---------
    BrMPK5                                                                       MASETES AT---ENNIK G--VLVHGGR YFQYNVYGNM FEVSNKYVPP IRPIGRGAYG FVCAAVDS-E T----HEEIA IKKIGKAFDN KVDAKRTLRE IKLLRHLEHE N---------
    CrMPK5                                                                       MANEIDS ATDPGDTNIK G--VLVHGGR YFQYNVYGNL FEVSNKYVPP IRPIGRGAYG FVCAAVDS-E T----HEEIA IKKIGKAFDN KVDAKRTLRE IKLLRHLEHE N---------
    AtMPK5                                                                       MAKEIES ATDLGDTNIK G--VLVHGGR YFQYNVYGNL FEVSNKYVPP IRPIGRGAYG FVCAAVDS-E T----HEEIA IKKIGKAFDN KVDAKRTLRE IKLLRHLEHE N---------
    ThMPK5                                                                       MATESES ATDPGENNIK G--VLVHGGR YFQYNVYGNM FEVSNKYVPP IRPIGRGAYG FVCAAVDS-E T----HEEIA IKKIGQAFDN KVDAKRTLRE IKLLRHLEHE N---------
  PpMPK4-2                                                                       MDVAGAG GGGAADGNIQ G--VPTHNGE YTQYNIFGNL FEVSRKYVPP IRPIGRGAYG IVCSAVNS-E T----GEEVA IKKIGNAFDN RIDAKRTLRE IKLLRHMDHE N---------
    SmMPK4                                                                           MEA AAAAAEGNFT G--VLVHSGR YVQYNIFGNL FEVTAKYVPP IRPIGRGAYG IVCSAVNS-E T----NEEVA IKKIGNAFDN RIDAKRTLRE IKLLRHMDHE N---------
    PaMPK4      MKIRLS NFSDNESGAL VWWWKQIWKI KKQL------ --LEEEEEEE GLRF----VD AEEEGTAMEA SAAAADGHIQ G--ILTHGGR YIQYNIFGNL FEVSSKYVPP IRLIGQGAYG IVCAAVNS-E T----NEEVA IKKIGNAFAN RIDAKRTLRE IKLLCHMNHE N---------
 BrMPK12-1                                                                         MSGES SSCSTDHCIK V--VPTHGGR YIQYNVYGQL FEVSRKYVPP IRPIGRGACG IVCAAVNS-V T----GEKVA IKKIGNAFDN IIDAKRALRE IKLLRHMDHE N---------
   ThMPK12                                                                         MSGES SSGSTDHCIK V--VPTHGGR YIQYNVYGQL FEVSRKYVPP IRPIGRGACG IVCAAVNS-V T----GEKVA IKKIGNAFDN IIDAKRALRE IKLLRHMDHE N---------
   CrMPK12                                                                         MSGES SSGFTDHCIK V--VPTHGGR YVQYNVYGQL FEVSRKYVPP IRPIGRGACG IVCAAVNS-V T----GEKVA IKKIGNAFDN IIDAKRTLRE IKLLRHMDHE N---------
   AtMPK12                                                                         MSGES SSGSTEHCIK V--VPTHGGR YVQYNVYGQL FEVSRKYVPP IRPIGRGACG IVCAAVNS-V T----GEKVA IKKIGNAFDN IIDAKRTLRE IKLLRHMDHE N---------
 BrMPK12-2                                                                         MSGES SSGTTDHCIK V--VPTHGGR YIQYNVYGQL FEVSRKYVPP IRPIGRGACG IVCAAVNS-V T----GEKVA IKKI------ ------ALRE IKLLRHMDHE N---------
  GmMPK4-1                                                                                                     YVQYNVYGNL FEVSSNYVPP IRPIGRGAYG IVCAAVNC-D T----HEEVA IKKIGNAFNN IIDAKRTLRE IKLLRHMDLE N---------
   PtMPK12                                                 MAAINTT KES------S SSGSTSEGGG AGHHHGSKIK G--VLTHGGR YVQYNVYGNL FEVSSKYVPP IRPIGRGAYG IVCAAVNS-D T----HEEVA IKKIGNAFDN RIDAKRTLRE IMLLRHMDHE N---------
  LuMPK4-4                                                 MVSSGSK E--------S SSSAPATAAT KTGGGGDRIK G--VLTHGGR YVQYNVHGNL FEVSSKYVPP IRPIGRGAYG IVCAAVNS-D T----REEVA IKKIGNAFDN RVDAKRTLRE IKLLRHMDHG N---------
  PpMPK4-3                                                                             M ETSSGTPELK VISTPTYGGH YVKYVVAGTD FEVTARYKPP LRPIGRGAYG IVCSLFDT-V T----GEEVA VKKIGNAFDN RIDAKRTLRE IKLLRHMDHE N---------
 BrMPK10-1  MLKFDPRQRI SVEDALDHPY LREMHDFTNE PVCMTPFNFD LEEQPLTEEE I--------- -----KELIY REALAFSPME PIPN---DAK YVQYNISGNI FEVPAKYKPP IMTLGSGGYG LVCSAVNS-E S----NERVA IKKIMHACEN PIQAKRTLRE IKLLRHLEHE N---------
  MdMPK4-3  RRTVVDXTLV CVLPSEDVSR MCPLYDIPEF PKGIASLGCP SMXEDITRNP IWVSTRFGFG PPGLTMDSSS ASAGDHNIRG VLTH---GGR YVQYNVYGNI FEVSRKYVPP LRPVGRGAYG IVCAAVNA-E A----REEVA IKKIGNAFDN RIDAKRTLRE IKLLRHMDHE N---------
   FVMPK13  VHRFIRAAVG LSCTWSRKMR ASLIRWLHAR ARVRLPANLG LIGSNISLIE F--------- --GHVVDMEN KIVEAKQPPG ---------- YVQYNLLGNL FQVSDKYVPP ISPVGRGAYG IVCCATNS-E T----KEEVA IKKIGNAFDN RIDAKRTLRE IKLLSHMDHD N---------
  PpMPK4-1  ---------- -----TEMNY EILCKTFDLE DTAVVE-RQG DQNCESREES GGEATCQPVD AEDQVLEDSC PDMECESSIE NVPNLLQGMR YTQYYVRDDK FEVYDKYVM- IGPIGHGAYG DVCAFTNK-E T----GEKVA IKKIGNAFQN HTTARRTLRE ILLLRHTEHD N---------
  PpMPK4-4  MELILKFWFA LLQTVTEMKY EILCKTFDVE YTAVVEERQG DMDCESREES AGEASCQTVD AEDQVLDDSR PDTECESRIE SVPNTLQGMK YTQYNVRGDK FEVYDKYVM- IGPIGHGAYG DVCAFTNR-E T----GEKVA IKKIGNAFQN NTTARRTLRE ILLLRHTEHD N---------
    VvMPK3                                                                                                                            MPIGRGAYG IVCSVLNS-E T----NEMVA IKKIANAFDN HMDAKRTLRE IKLLRHLDHE N---------
  ZmMPK3-1                                                                                                                                      MPSSVMNS-E T----KEMVA IKKIANAFDN HMDAKRTLRE IKLLRHLDHE N---------
CreinMPK4-                                                  MADPGA QPVPAPQSAE EPVTGGLQES V-----EVTA SGKLDSYNRE YNQFLVCGSL FECPAKYLP- IKPIGKGAYG VVCSAKNL-D N----QEKVA IKKIANAFDN VIDAKRTLRE IKLLRHLQHE N---------
  VcMPK4-1                                                  MAEHND LSFTTEAVAE HKDGEGLKEA QIGLQEQVEV TGKFDSHNRE YNQFLVCGSL FECPAKYLP- IKPIGKGAYG VVCSAKNL-D S----QEKVA IKKIANAFDN VIDAKRTLRE IKLLKHLQHE N---------
    MpMPK4                                                      MT ELLTPGGSRR AEASAGDETI PVTPGATTRA DGAGDGKS-- -SSFMVCGNL FEVDAKYVP- IKPIGKGAYG VVCSAKNAAR P----GEKVA IKKITNAFEN AIDAKRTLRE IKLLRHLKHE N---------
    OlMPK6                                                      MT SAKRRKARRE REGRSGRGTA AVT------- ---------- -SKFAVCGTV FEVDAKYAP- IKPIGKGAYG VVCSAREL-E T----NRKVA IKKIVNAFEN VVDAKRTLRE IKLLRHLRHE N---------
    BrMPK3                                                                               MNNAGGQYPD FPAVQTHGGQ FISYDIFGSL FEVTSKYRPP IVPIGRGAYG IVCSVLDS-E T----NELVA MKKIANAFDN HMDAKRTLRE IKLLRHLDHE N---------
   CsMPK13                                                                                MENESMVMK DRGIPLYGGK YVQYNILGNL FQVSSKYVPP LQPIGRGAYG IVCSAVNS-E T----KEEVA IKKITNAFDN RIDAKRILRE IKLLCHMTHE N---------
  MgMPK4-1                                                                        MSLESS SGSGDHGGNS IKGVPTHGGR YVQYNVYGNL FEVSKKYIP- LRPVGRGAYG IVCAAVNS-V T----REEVA IKKIGNAFDN KIDAKRTLRE IKLLCHMEHD N---------
  PvMPK3-2                                                                           MSG AGMDGAPAAE FQPTVTHGGR FLQYNIFGNL FEITSKYQPP IMPIGRGAYG IVCSVMNF-E T----REMVA IKKIANAFDN HMDAKRTLRE IKLLKHLDHE N---------
 BrMPK10-3                                                           MEPPNDAE PGKTDAGATT DLQPHPPPQN SYMNPSHGGR YIQYNLSGTI FEVTAKYKPL IMLLGRGASG IVWSAINS-E T----NEKVA IKKITHACKN QSTAKRTLRE ITLLRQLQHD N---------
 BrMPK10-2                                                           MEPPNNAV PAETDGGATT DLQPHPPPEN IYMNLSHDGR YIKHNFSGNI FEVTAKYKPL IRLLGRGGGG IVCSGINS-E T----NEKVA IKKI--ACRD QITAKRTLRE IKLLRHLEHE N---------
  GmMPK1-1                                                                                   MATPVE PPNGIRTEGK H-YYSMWQTL FEIDSKYVP- IKPIGRGAYG IVCSSVNR-E I----NEKVA IKKIQNAFEN RVDALRTLRE LKLLRHLHHE N---------
  GmMPK1-2                                                                                   MATPVE PPNGIRTEGK H-YYSMWQTL FEFDSKYVP- IKPIGRGAYG IVCSSVNR-E T----NEKVA IKKIQNAFEN RVDALRTLRE LKLLRHLHHE N---------
  PvulMPK1                                                                                   MATPVD PPNGIRIEGK H-YFSMWQTL FEIDSKYVP- IKPIGRGAYG IVCSSVNK-E S----NEKVA IKKIQNAFEN RIDALRTLRE LKLLRHLHHE N---------
    CsMPK1                                                                                   MATPVE PPNGIRSPGK H-YYSMWQTL FEIDTKYVP- IKPIGRGAYG IVCSSVNR-E T----NEKVA IKKINNAFEN RVDALRTLRE LKLLRHLQHE N---------
    CcMPK1                                                                                   MATPVE PPNGIRSPGK H-YYSMWQTL FEIDTKYVP- IKPIGRGAYG IVCSSVNR-E T----NEKVA IKKINNAFEN RVDALRTLRE LKLLRHLQHE N---------
  CsatMPK2                                                                                   MATPVE PPNGVRSQGK H-YYSMWQTL FEIDTKYVP- IKPIGRGAYG IVCSSVNR-E T----NEKVA IKRIHNAFEN RIDALRTLRE LKLLRHLRHE N---------
    MeMPK1                                                                                   MATPVE PPNGVRIQGK H-YYSMWQTL FEIDTKYVP- IKPIGRGAYG IVCSSVNK-E T----NEKVA IKKIHNAFEN RVDALRTLRE LKLLRHLRNE N---------
    MeMPK2                                                                                   MATPVE PPNGVRIQGK H-YYSMWQTL FEIDTKYVP- IKPIGRGAYG IVCSSVNR-E T----NEKVA IKKIHNAFEN HVDALRTLRE LKLLRHLRHE N---------
    RcMPK2                                                                                   MATPVE PPNGVSIHGK H-YYSMWQTL FEIDTKYVP- IKPIGRGAYG IVCSSVNR-E T----NEKVA IKKIHNAFEN RVDALRTLRE LKLLRHLRHD N---------
    PtMPK1                                                                                   MATPVE PPNGVRNQGK H-YYSMWQTL FEIDTKYVP- IKPIGRGAYG IVCSSVNR-E T----TEKVA IKKIHNAFEN RVDALRTLRE LKLLRHLLHE N---------
    PtMPK2                                                                               MLQGMAAPVE PPNGVRIQGK H-YYSMWQTL FEIDTKYVP- IKPIGRGAYG IVCSSVNR-E T----NEKVA IKKIHNAFEN RVDALRTLRE LKLLRHLRHE N---------
  GrMPK2-1                                                                                   MATPVE PPNGIHYQGK H-YYSMWQTT FEIDTKYVP- IKPIGRGAYG IVCSSVNR-E T----NEKVA IKKINNAFEN RVDALRTLRE LKLLRHLRHG N---------
    TcMPK1                                                                                   MATPVE PPNGIHYHGK H-YYSMWQTL FEIDTKYVP- IKPIGRGAYG IVCSSVNR-E T----NEKVA IKKIHNAFEN RVDALRTLRE LKLLRHLRDD N---------
  GrMPK2-2                                                                                   MATPVE PPNGIHYQGK H-YYSMWRTL FEIDTKYVP- IKPIGKGAYG IVCSSVNR-E T----DDKVA IKKINNAFDN PVDALRTLRE LKLLRHLRHE N---------
    EgMPK1                                                                                   MATPVE PPNGVHSEGK H-YYSMWQTL FEIDTKYVP- IKPIGRGAYG IVCSSVNG-E T----NEKVA IKKIHNAFEN RVDALRTLRE IKLLRHLRHE N---------
    SlMPK1                                                                                   MATPVE PPNGIRSPGK H-YYSMWQSL FEIDTKYVP- IKPIGRGAYG IVCSSVNR-E S----NEKVA IKKINNAFEN RVDALRTLRE LKLLRHLRHE N---------
    StMPK1                                                                                   MATPVE PPNGIRSPGK H-YYSMWQSL FEIDTKYVP- IKPIGRGAYG IVCSSVNR-E I----NEKVA IKKINNAFEN RVDALRTLRE LKLLRHLRHE N---------
    FVMPK1                                                                                   MATPVA PPNGVRSEGK H-YFSMWQTL FEIDTKYVP- IKPIGRGAYG IVCSSVNR-E T----NEKVA IKKINNAFEN RIDALRTLRE LKLLQHLRHE N---------
  MdMPK1-1                                                                                   MATPVE PPNGIGSKGK H-YYSMWQTL FEIDTKYVP- IKPIGRGAYG IVCSSVNR-E T----NEKVA IKKINNAFEN RVDAXRTLRE LKLLQHLRHE N---------
  MdMPK1-3                                                                                   MATPVE PPNGIGSKGK H-YYSMWQTL FEIDTKYVP- IKPIGRGAYG IVCSSVNR-E T----NEKVA IKKINNAFEN RVDAXRTLRE LKLLQHLRHE N---------
  MdMPK1-2                                                                                   MATQVE PPNGIGSKGK H-YYSMWQTL FEIDTKYVP- IKPIGRGAYG IVCSSVNR-E T----NEKVA IKKINNAFEN RIDALRTLRE LKLLQHLRHE N---------
  PperMPK1                                                                                   MATQVE PPNGIRSQGK H-YYSMWQTL FEIDTKYVP- IKPIGRGAYG IVCSSVNR-E T----NEKVA IKKINNAFEN RIDALRTLRE LKLLQHLRHE N---------
    AcMPK1                                                                                   MATYVD PPNGIQSQGK H-YYSMWQAL FEIDTKYVP- IKPIGRGAYG IVCSSLNR-E T----NEKVA IKKINNVFEN RVDALRTLRE LKLLRHLKHE N---------
  LuMPK2-1                                                                                   MATPVE PPNGVRIQGK H-YYSMWQTL FEIDIKYVP- IKPIGRGAYG IVCSSVNR-E T----NEKVA IKKIHNVFDN RIDALRTLRE LKLLRHLRHT N---------
  LuMPK2-2                                                                                   MATPVE PPNGVRIQGK H-YYSMWQTL FEIDIKYVP- IKPIGRGAYG IVCSSVNR-E T----NEKVA IKKIHNVFEN RIDALRTLRE LKLLRHLRHT N---------
    BrMPK1                                                                                   MATPVD PPNGVRNQGK H-YFTMWQNL FEIDTKYMP- IKPIGRGAYG VVCSSVNT-D N----NEKVA IKKIHNVYEN RIDALRTLRE LKLLRHLRHE N---------
    AtMPK1                                                                                   MATLVD PPNGIRNEGK H-YFSMWQTL FEIDTKYMP- IKPIGRGAYG VVCSSVNS-D T----NEKVA IKKIHNVYEN RIDALRTLRE LKLLRHLRHE N---------
    BrMPK2                                                                                   MATPVD PPNGVRNQGK H-YFSMWQTL FEIDTKYVP- IKPIGRGAYG VVCSSVNR-E T----NERVA IKKIHNVFQN RIDALRTLRE LKLLRHLRHD N---------
    CrMPK2  INIREPQRER KKQTTLIKKN PLNGNERETR ESTVTALTKS LTHQPNLSNF LSLSARISPE IVTDESDSFP TGRRMATPVD PPNGIRNQGK H-YFSMWQTL FEIDTKYVP- IKPIGRGAYG VVCSSVNR-E S----NERVA IKKIHNVFEN RIDALRTLRE LKLLRHLRHE N---------
    AtMPK2                                                                                   MATPVD PPNGIRNQGK H-YFSMWQTL FEIDTKYVP- IKPIGRGAYG VVCSSVNR-E S----NERVA IKKIHNVFEN RIDALRTLRE LKLLRHLRHE N---------
    ThMPK2                                                                                   MATPVD PPNGIRNQGK H-YFSMWQTL FEIDTKYVP- IKPIGRGAYG VVCSSVNR-E R----NEKVA IKKIHNVFEN RIDALRTLRE LKLLRHLRHE N---------
  AcMPK2-1                                                                                   MASYVD PPNGIGTGGK H-YFTMWQTL FEIDTKYVP- IKPIGRGAYG IVCSSINR-E T----NEKVA IKKIHNAFDN RVDALRTLRE LKLLRHLRHE N---------
  AcMPK2-2                                                                                   MASYVD PPNGIGTGGK H-YFTMWQTL FEIDTKYVP- IKPIGRGAYG IVCSSINR-E T----NEKVA IKKIHNAFDN RVDALRTLRE LKLLRHLRHE N---------
   BdMPK14                                                                                   MAMLVD PPNGMGNQGK H-YYSMWQTL FEIDTKYVP- IKPIGRGAYG IVCSSINR-E T----NEKVA IKKIHNVFDN RVDALRTLRE LKLLRHLRHE N---------
 PvMPK14-1                                                                                   MATMVD PPNGIGSQGK H-YYSMWQTL FEIDTKYVP- IKPIGRGAYG IVCSSINR-E T----NEKVA IKKIHNVFDN RVDALRTLRE LKLLRHLRHE N---------
   SiMPK14                                                                                   MAMMVD PPNGLGSQGK H-YYSMWQTL FEIDTKYVP- IKPIGRGAYG IVCSSINR-E T----NEKVA IKKIHNVFDN RVDALRTLRE LKLLRHLRHE N---------
 PvMPK14-2                                                                                   MAMMVD PPNGNGSQGK H-YYSMWQTL FEIDTKYVP- IKPIGRGAYG IVCSSIDR-E T----NEKVA IKKIHNVFDN RVDALRTLRE LKLLRHLRHE N---------
   SbMPK14                                                                                   MAMMVD PPNGIGSKGK H-YYTMWQTL FEIDTKYVP- IKPIGRGAYG IVCSSINR-E T----NEKVA IKKIHNVFDN RVDALRTLRE LKLLRHLRHE N---------
   ZmMPK14                                                                                   MAMMVD PPNGIGNQGK H-YYSMWQTL FEIDTKYVP- IKPIGRGAYG IVCSSINR-E T----NEKVA IKKIHNVFDN RVDALRTLRE LKLLRHLRHE N---------
   OsMPK14                                                                                   MAIMVD PPNGMGNQGK Y-YYSMWQTL FEIDTKYVP- IKPIGRGAYG IVCSSINR-E T----NEKVA IKKIHNVFDN RVDALRTLRE LKLLRHLRHE N---------
  BdMPK7-1                                 M PSRFPFLSPG CFIRL-LSGS ASSDLLLLLP RRGQSAPRAR VLLKMAMMVD PPNGTGNHGK H-YYTMWQTM FEIDTKYVP- IKPIGRGAYG IVCSSTNQ-E N----NEKVA IKKINNVFDN RVDALRTLRE LKLLRHLRHE N---------
  BdMPK7-2                                                                                   MAMMVD PPNGTGNHGK H-YYTMWQTM FEIDTKYMP- IKPIGRGAYG IVCSSTNQ-E N----NEKVA IKKINNVFDN RVDALRTLRE LKLLRHLRHE N---------
  PvMPK7-1                                                                                   MAMMVD PPNGMGNQGK H-YYTMWQTL FEIDTKYVP- IKPIGRGAYG IVCSSINR-E T----NEKVA IKKINNVFDN RVDALRTLRE LKLLRHLRHE N---------
    SiMPK7                                                                                   MAMMVD PPNGMGNQGK H-YYTMWQTL FEIDTKYVP- IKPIGRGAYG IVCSSINR-E T----NEKVA IKKINNVFDN RVDALRTLRE LKLLRHLRHE N---------
    OsMPK7                                                                                   MAMMVD PPNGMGNQGK H-YYTMWQTL FEIDTKYVP- IKPIGRGAYG IVCSSINR-A T----NEKVA IKKINNVFDN RVDALRTLRE LKLLRHLRHE N---------
    SbMPK7                                                                                   MAMMVD PPNGMASQGK H-YYTMWQTL FEIDTKYVP- IKPIGRGAYG IVCSSVNR-E T----NEKVA IKKINNVFDN RVDALRTLRE LKLLRHLRHE N---------
    ZmMPK7                                                                                   MAMMVD PPNGMASQGK H-YYTMWQTL FEIDTKYVP- IKPIGRGAYG IVCSSVNR-E T----NEKVA IKKINNVFDN RVDALRTLRE LKLLRHLRHE N---------
  GmMPK7-1                                                                                   MATLVE PPNRIKPKGK H-YYTIWQTL FEIDTKYVP- IKPIGRGAYG VVCSSINR-E T----NEKVA IKKIGNIFEN SIDALRTLRE LKLLRHIRHE N---------
  GmMPK7-2                                                                                   MATLVE PPNRIKPKGK H-YYTIWQTL FEIDTKYVP- IKPIGRGAYG VVCSSINR-E T----NEKVA IKKIGNIFEN SIDALRTLRE LKLLRHIRHE N---------
  PvulMPK7                                                                                   MATLVE PPNRIKPKGK H-YYTIWQTL FEIDTKYVP- IKPIGRGAYG VVCSSINR-E T----NERVA IKKIGNIFEN SIDALRTLRE LKLLRHIRHE N---------
    CpMPK7                                                                                   MATMVE PPNGVRPQGK H-YYSMWQTL FEIDTKYVP- IKPIGRGAYG VVCSSINR-E T----NEKVA IKKINNVFEN RIDALRTLRE LKLLRNIRHE N---------
  GrMPK7-2                                                                                   MATLVE PPNGVKPRGK H-YYSMWQTL FEIDTKYVP- IKPIGRGAYG IVCSSINR-E T----NEKVA IKKIHNVFEN RVDALRTLRE LKLLRHIHHE N---------
  GrMPK7-3                                                                                   MATLVE PPNGVKPKGK H-YYSMWQTL FEIDTKYVP- IKPIGRGAYG IVCSAINR-E T----NEKVA IKKINNVFEN RVDALRTLRE LKLLRHIRHE N---------
    RcMPK7                                                                                   MATLVE PPNGIRQQGK H-YYTMWQTL FEIDTKYVP- IKPIGRGAYG VVCSSINR-E T----NEKVA IKKINNVFEN KIDALRTLRE LKLLRHIRHE N---------
  GrMPK7-1                                                                                   MAMLVE PPNGVKPRGK H-YYSMWQTL FEIDTKYVP- IKPIGRGAYG VVCSSINK-E T----NEKVA IKKINNVFDN RVDALRTLRE LKLLRHIRHD N---------
  PtMPK7-1                                                                                   MATLVE PPNGIRPRGK Q-YYSMWETV FEVDSKYVP- IKPIGRGAYG VVCSSINR-E T----NEKVA IKKINNVLEN KIDALRTLRE LKLLRHIRHE N---------
  PtMPK7-2                                                                           MSC FNWEMATLVE PPNGIRPSGK Q-YYSMWHTV FELDSKYVP- IKPIGKGAYG VVCSSINR-E T----NEKVA IKKINNVFEN KIDALRTLRE LKLLRHIRHE N---------
    CsMPK7                                                                                   MATLVE PPNGMKSRGK H-YYTMWQTL FEIDTKYVP- IKPIGRGAYG VVCSSINR-E T----NEKVA IKKINNVFEN RIDALRTLRE LVLLRHIKHD N---------
    CcMPK7                                                                                   MATLVE PPNGMRSRGK H-YYMMWQTL FEIDTKYVP- IKPIGRGAYG VVCSSINR-E T----NEKVA IKKINNVFEN RIDALRTLRE LVLLRHIKHD N---------
    FVMPK7                                                                                   MATLVE PPNGIRQRGK Q-YYSMWQTL FEVDSKYVP- IKPIGRGAYG VVCSSINR-E T----NEKVA IKKINNVFEN RIDALRTLRE LKLLRNIQHE N---------
  MdMPK7-1                                                                                   MATLVE PPNGIRQRGK H-YYSMWQTL FEVDTKYVP- IKPIGKGAYG VVCSSINR-E T----NEKVA IKKINNVFEN SIDALRTLRE LKLLKHIRHE N---------
  MdMPK7-2                                                                                   MATLVE PPNGIRQRGK H-YYSMWQTL FEVDIKYVP- IKPIGRGAYG VVCSSINR-E T----NEKVA IKKINNVFEN RIDALRTLRE LKLLKHIRHE N---------
  PperMPK7                                                                                   MATLVE PPDGIRQRGK H-YYSMWQTL FEVDTKYVP- IKPIGRGAYG IVCSSINR-V T----NEKVA IKKINNVFEN RIDALRTLRE LKLLRHIRHE N---------
  BrMPK7-1                                                                                   MAMLVE PPNGIKQQGK H-YYSMWQTL FEIDTKYVP- IKPIGRGAYG VVCSSINR-E T----NEKVA IKKIHNVFEN RVDALRTLRE LKLLRHVRHD N---------
  BrMPK7-2                                                                                   MAMLVD PPNGIKQQGK H-YYSMWQTL FEIDTKYVP- IKPIGRGAYG VVCSSVNR-E T----NERVA IKKIHNVFEN RVDALRTLRE LKLLRHVRHE N---------
    CrMPK7                                                                                   MAMLVE PPNGIKQQGK H-YYSMWQTL FEIDTKYVP- IKPIGRGAYG VVCSSINR-E T----NERVA IKKIHNVFEN RVDALRTLRE LKLLRHVRHD N---------
    AtMPK7                                                                                   MAMLVE PPNGIKQQGK H-YYSMWQTL FEIDTKYVP- IKPIGRGAYG VVCSSINR-E T----NERVA IKKIHNVFEN RVDALRTLRE LKLLRHVRHE N---------
    ThMPK7                                                                                   MAMVAE PPNGIRQEGK H-YYTIWQTI FEIDTKYVP- IKPIGRGAYG VVCSSINR-E T----NERVA IKKIHNVFEN RIDALRTLRE LRLLRHVRHE N---------
  GrMPK7-4                                                                                   MAMPVE PPNGEKPMGK H-YYTMWQTL FEVDTKYVP- IKPIGRGSYG IVCSSINR-E T----NEKVA IKKISNVFQN HVDALRTLRE LKLLRQIRHD N---------
    SlMPK7                                                                                   MATQVE APNGIRSRGK H-YYTMWQTV FEVDTKYVP- IKPIGRGAYG VVCSSVNK-E T----NEKVA IKKINNVFSN RIDALRTLRE LKLLRHIRHE N---------
    StMPK7                                                                                   MATQVE APNGIRSRGK H-YYTMWQTV FEVDTKYVP- IKPIGRGAYG VVCSSVNR-E T----NEKVA IKKINNVFSN RIDALRTLRE LKLLRHIRHE N---------
  CsatMPK7                                                                                   MATFVE PPSGIRSMGK H-YYTMWQTL FEVDTKYVP- IKPIGRGAYG VVCSSINR-E T----NEKVA IKKIHNVFEN RTDAMRTLRE LKLLRHIRHE N---------
    MgMPK1                                                                                   MATPVE PPNGVRSIGK H-YYSMWQTL FEIDTKYVP- IKPIGRGAYG IVCSSINR-E T----NEKVA IKKIHNAFEN SIDAMRTLRE LKLLRHLRHE N---------
   CrMPK14                                                                                   MAMLVD PPNGIRQEGK H-YYTMWQTL FEIDTKYVP- IKPIGRGAYG VVCSSINI-E T----NERVA IKKIHNVFEN RIDALRTLRE LKLLRHVRHE N---------
   AtMPK14                                                                                   MAMLVD PPNGIRQEGK H-YYTMWQTL FEIDTKYVP- IKPIGRGAYG VVCSSINS-E T----NERVA IKKIHNVFEN RIDALRTLRE LKLLRHVRHE N---------
  LuMPK7-1                                                                                  MAATLVD PPNGVRQRGK H-YYSMWQNV FEIDTKYVP- IKPIGRGAYG IVCSSINR-E T----NEKVA IKKINNVFEN KTDALRTLRE LILLRHMRHP N---------
  LuMPK7-2                                                                                  MAATLVE PPNGVKQRGK H-YYSMWQNV FEIDTKYVP- IKPIGRGAYG IVCSSINR-E T----NEKVA IKKINNVFES KTDALRTLRE LILLRHMRHP N---------
  MtMPK7-4                                    MAINTKRGD VVNHSLPNQK NTTVTELLLE ATSPEGFLVF GFGKMATLVE PPYRIKPKGK H-YYRISKTL FEVDMKYVP- IKAIGRGTYG VVCSSINK-D T----DEKVA IKKISNIFDN CIDSVRTLRE MMLLRNIRHE N---------
    TcMPK7                                                                                   MATLVE PPNGVRATGK H-YYSMWQTL FEIDTKYVP- IKPIGRGAYG IVCSSINR-E T----NDKVA IKKINNVFEN RVDALRTLRE LKLLRHIRHE N---------
  MtMPK7-3                                                                                   MATLVH PVNRKRPRRK H-CYKMWETL FDIHTKYRP- IKPIGRGTYG VVCSSINM-D T----NEKVA IKKISNVFDD CGDALRTLRE MKLLRHVRHE N---------
    PpMPK1                                                                                   MATKVE VPEGTCPPGK H-HYMLWRSV FEIDTKYAP- IKPIGKGAYG VVCSAKNN-E T----GDRVA IKKITNAFEN TTDARRTLRE IRLLRHLFHE N---------
    PpMPK2                                                                                   MATKVE VPEGTCPPGK H-HYMLWRSV FEIDTKYVP- MKPIGKGAYG VVCSAKNN-E A----GDRVA IKKITNAFEN TTDARRTLRE IRLLRHLFHE N---------
    SmMPK7                                                                                   MAQKVD PPGGIAHPGK H-YYMLWRSL FEIDQRYAP- IKPIGKGAYG VVCSATNS-E S----GEKVA IKKITNAFEN TTDARRTLRE IRLLRHLYHE N---------
    PaMPK1                                                                                   MAINVD PPSGVAAEGK H-YYSMWRNT FEIDTKYIP- IKPIGKGAYG IVCSAKNT-E T----NEKVA IKKIGNAFEN RIDAMRTLRE IKLLRQLAHD N---------
    SmMPK1                                                                                   MATKMD PPNGYCPPDK H-YYMLWHSL FEIDTKYVP- IRPLGKGAYG VVCSADNL-E T----GDKVA IKKIGNAFEN SIDALRTLRE MRLLRYLQHE N---------
CreinMPK4-                                                                     MAQ-APQ-A GSSSGSSNIP VKQDCPIPGK A-RYVLWRST FEIDDKYVP- IKAIGKGAFG VVCSAKDT-K T----GEKVA IKKIGNAFEN LIDARRTLRE IKLLRHLRHE N---------
  VcMPK4-2                                                              MSQAG SQAQ-GSQSA SSSSSSSNIP VRQECNIPGK A-RWVLWRTT FEIDEKYQP- IKAIGKGAYG VVCSAKNL-Q T----NEKVA IKKIGNAFEN LTDARRTLRE IKLLRHLKHE N---------
CreinMPK4-                                                              MSQTG DKPPTGSQAG SQGSSSSNIP VPQECDIPGK A-RFSLWRTT FEIDTRYVP- IKAIGKGAYG VVASAKDS-V T----GEKVA IKKIGNAFEN LTDARRTLRE IKLLRHLKHD N---------
  CsubMPK4                                                                                MSSKTDNLP VKKECSIPGK Q-AYSIWGTL FELDERYVP- IKAIGKGAYG VVCSAKNV-V T----GEKVA IKKIQNAFEN LTDARRTLRE IKLLRHLKHE N---------
    MpMPK2                                                                                   MSDKMP VRKEGGRPGK Q-CYMIWRSL FEIDEKYVP- IKPIGKGAYG VVCSAKDS-E T----GEKVA IKKIANAFDN VTDARRTLRE IKLLRRLQHE N---------
    OlMPK7                      M GVEGDFDEET -ARLSARVAA AERRDALGGG GARRKRKEDA VADAARIHLL EPIDARTRGR ETERVREQTP R-RVWLGRHA FDVDERYDP- IKTIGRGAYG VVCSANNR-V APLGARNTVA IKKLTNCFDS PVEARRALRE VHLLRRLKHE N---------
 MdMPK13-1         MGH EAHVESSRPF IPILDPTSGA QYHLHPSSSL SLQPMNSLKP QAQG-----F LHFLSVRGLR GRKKEXEGXQ KEGIPLYGGK YLQYNILGNL FEVSAKYAPP IHPVGRGAYG IVCCATNS-E T----KEEVA VKKIGNAFDY RIDAKKTLRE IELLCHMDHD N---------
 MdMPK13-2         MGH EAHVESSRPF IPILDPTSGA QYHLHPSSSL SLQPMNSLKP QAQG-----F LHFLSVRGLR GRKKEXEGXQ KEGIPLYGGK YLQYNILGNL FEVSAKYAPP IHPVGRGAYG IVCCATNS-E T----KEEVA VKKIGNAFDY RIDAKKTLRE IELLCHMDHD N---------
 CreinMPK7                                                                                                         MTEEEV DKHILKKYEI QQKLGKGAYG VVWKAIDRKT -----REVVA LKKIFDAFQN ATDAQRTFRE VMFLQDLNNH DN--------
    VcMPK5                                                                                                         MTEEEV DKHILKKYEI QQKLGKGAYG VVWKAVDRKT -----REVVA LKKIFDAFQN ATDAQRTFRE VMFLQDLNNH DN--------
  CsubMPK7                                                                                                       MSANVEEI DKHVFRKYEI HAKLGKGAYG VVWKAVDKKT -----RDTVA LKKIFDAFQN ATDAQRTFRE IMFLQELTNH EN--------
   SmMPK10                                                                                                          MSEDV DKHVLRKYHV CQKLGKGAYG IVWKAFDRKT -----NDVVA LKKIFDAFQN STDAQRTFRE VMFLQEINDH EN--------
   MpMPK13                                                                                                          MGEEI DRHVLRKYEI QQKLGKGAYG IVWKTVDKKT -----RDTVA LKKIFDAFQN STDAQRTFRE IMFLQEVNNH DN--------
    CsMPK6                                                                                                                                                                                        MDHE N---------
    RcMPK3                                                                                                                                                                                       MLHVK Q---------
   PaMPK11                                                                                                                                                                             MPHC AGASRSTLGA P---------
    CsMPK3                                                                                                                                                                                                       
  PvMPK4-4                                                                                                                                         AAVNAQT -----REEVA IKKIGNAFDN QIDAKRTLRE IKLLKHMNHE N---------
    PaMPK5                                                                       MKVNIEK LPRRSEVKGK SRYEVAVSFP RDFKSNILSK FEVDDRY-KL NGVLGAGSYG LVCRATDKSN -----GEDVA IKKLDNIFRH PAYTERVMRE VLIHSQINHP F---------
   PaMPK14                                                                       MKVNIEK LPRRSEVKGK SRYEVAVSFP RDFKSNILSK FEVDDRY-KL NGVLGAGSYG LVCRATDKSN -----GEDVA IKKLDNIFRH PAYTERVMRE VLIHSQINHP F---------
  PaMPK7-2                                                                       MDAHIEK LPKRYAAAGK SRYDVSVNFT RDFKSNIFAK FEVDEKY-EL DEVLGGGTYG LVCSATNKTN -----GEKVA IKKLEDIFRH PAYTKRAMRE VLIHSQITHP F---------
   PaMPK10                                                                                                                    MKY-DL LKFLGEGQYG FVCLARDKSN -----GHEVA IKKLEDIFRQ RVHAQNVIRE LLIHSQINHP F---------
  MtMPK7-2                                                                                   MATLVE PEIRNRPRRK H-CYTMWETL FDIHTKYRP- IKPIGRATYG MVCSSINMDT -----NEKVA IKKISNVFDD CGDNVIALKD VMI---PDQ- ----------
  MtMPK7-5  ---------- ------SCRA NDIPEFKLRK DSEPLLWVWT SFYLKLHQLR DSSSLDFLLV SRGSRENLDP LKSQMAKLVE PPYKVKPKGK H-YYSISKIL FEVDMKYVP- IKAIGRGANG LVCSSINKDT -----NEKVA IKKISNIFDN CVDSMKTLRE MMLFMMPVH- ----------
    PaMPK8                                                                                                   M QNSTEVNFFT EYGEANRYKI QEVIGKGSYG VVCSAVDTLT -----GEKVA IKKINDIFEH VSDATRILRE IKLLRLLKHP D---------
  MtMPK7-1                                                                                MFPKDSGGY NSIIMLPKDS GGKMATLVEP HKRIKPKYSL IEQICRGLYV VVCSAISKET -----NEKVA MKKISNVFDN LIDALRTLWE MKLLRHVRHE N---------
  CsubMPK3                                                                                                                  QVGERYQL IKLLGHGSFS SVCLATDTFT -----AEKVA LKRIPDVLSS PDQAKRVLRE VCILRRLHHP F---------
    VvMPK7                                                                                                                                                                                                       
    VvMPK1                                                                                                                                                                                                       
  PvMPK7-2                                                                                                                                                                                                       
    PaMPK2                                                                                                                                                                                                       
    PaMPK3                                                                                                                                                                                                       
  PaMPK7-1                                                                                   MATRVN PPCGVFAEGK H-YYSMWRNT FEIDTKYIP- IKPIGKGAYG IVCSAKNAET -----NEKVA IKKIINAFEN QTDARRTLRE IKLLRLFAHD N---------
   PaMPK20                                                                                   MATRVN PPCGVFAEGK H-YYSMWRNT FEIDTKYIP- IKPIGKGAYG IVCSAKNAET -----NEKVA IKKIINAFEN QTDARRTLRE IKLLRLFAHD N---------
 OsMPK20-2                                                                                                                                                                                                       
 Consensus                          . ...... ........     ........ .......... .......... .......... ........g. ...y...... fe...ky.p. i.p!G.Ga%G .Vcsa.#... t    .#.VA !KKI.#.F#n ..DA.RtLRE ikLLrhl.H. #.        

            541                                                                                                                                                                                               720
   AtMPK13  ---------- ---------- ----VIKIKD IIELP-EKER FEDVYI-VYE LMDTDLHQII RSTQTLTDDH CQ-------- ---------- ------YFLY Q--------- -ILRGLKYIH S--------- -ANVLH---- -------RDL KPSNLVLNTN -CDLKICDFG LARTS-----
   AtMPK11  ---------- ---------- ----VIAIID IIRPP-QPDN FNDVHI-VYE LMDTDLHHII RSNQPLTDDH SR-------- ---------- ------FFLY Q--------- -LLRGLKYVH S--------- -ANVLH---- -------RDL KPSNLLLNAN -CDLKIGDFG LARTK-----
  EgMPK6-2  ---------- ---------- ----VVAIRD IIPPP-QREV FNDVYI-AYE LMDTDLHQII RSNQALSEEH CQ-------- ---------- ------YFLY Q--------- -ILRGLKYIH S--------- -ANVLH---- -------RDL KPSNLLLNAN -CDLKICDFG LARVT-----
 GmMPK20-1  ---------- ---------- ----IVEIKH VMLPP-SRRD FKDIYV-VFE LMESDLHQVI KANDDLTKEH YQ-------- ---------- ------FFLY Q--------- -LLRALKYIH T--------- -ANVYH---- -------RDL KPKNILANAN -CKLKICDFG LARVAF----
 GmMPK20-2  ---------- ---------- ----IVEIKH VMLPP-SRRD FKDIYV-VFE LMESDLHQVI KANDDLTKEH YQ-------- ---------- ------FFLY Q--------- -LLRALKYIH T--------- -ASVYH---- -------RDL KPKNILANAN -CKLKICDFG LARVAF----
PvulMPK20-  ---------- ---------- ----IVEIKH VMLPP-SRRD FKDIYV-VFE LMESDLHQVI KANDDLTKEH YQ-------- ---------- ------FFLY Q--------- -LLRALKYIH T--------- -ANVYH---- -------RDL KPKNILANAN -CKLKICDFG LARVAF----
 GmMPK20-3  ---------- ---------- ----IVEIKH IMLPP-SRKD FKDIYV-VFE LMESDLHQVI KANDDLTKEH YQ-------- ---------- ------FFLY Q--------- -LLRALKYIH T--------- -ANVYH---- -------RDL KPKNILANAN -CKLKICDFG LARVAF----
 GmMPK20-4  ---------- ---------- ----IVEIKH IMLPP-SRKD FKDIYV-VFE LMESDLHQVI KANDDLTKEH YQ-------- ---------- ------FFLY Q--------- -LLRALKYIH T--------- -ANVYH---- -------RDL KPKNILANAN -CKLKICDFG LARVAF----
 MtMPK20-1  ---------- ---------- ----IVEIKH IMLPP-SRKD FKDIYV-VFE LMESDLHQVI KANDDLTKEH YQ-------- ---------- ------FFLY Q--------- -LLRALKYIH T--------- -ANVYH---- -------RDL KPKNILANAN -CKLKICDFG LARVAF----
 MtMPK20-3  ---------- ---------- ----IVEIKH IMLPP-SRKD FKDIYV-VFE LMESDLHQVI KANDDLTKEH YQ-------- ---------- ------FFLY Q--------- -LLRALKYIH T--------- -ANVYH---- -------RDL KPKNILANAN -CKLKICDFG LARVAF----
PvulMPK20-  ---------- ---------- ----IVEIKH IILPP-SWKD FKDIYV-VFE LMESDLHQVI KANDDLTKEH YQ-------- ---------- ------FFLY Q--------- -LLRALKFIH T--------- -ANVFH---- -------RDL KPKNILANAN -CKLKICDFG LARVAF----
   CpMPK20  ---------- ---------- ----IVEIKH IMLPP-SRRD FKDIYV-VFE LMESDLHQVI KVNDDLTREH YQ-------- ---------- ------FFLY Q--------- -LLRALKYIH T--------- -ANVYH---- -------RDL KPKNILANAN -CKLKICDFG LARVAF----
 PtMPK20-1  ---------- ---------- ----IVEIKH IMLPP-SRRD FKDIYV-VFE LMESDLHQVI KANDDLTREH YQ-------- ---------- ------FFLY Q--------- -LLRALKYIH T--------- -ANVYH---- -------RDL KPKNILANAN -CKLKICDFG LARVAF----
 PtMPK20-2  ---------- ---------- ----IVEIKH IMLPP-SRRD FKDIYV-VFE LMESDLHQVI KANDDLTREH YQ-------- ---------- ------FFLY Q--------- -LLRALKYIH T--------- -ANVYH---- -------RDL KPKNILANAN -CKLKICDFG LARVAF----
   TcMPK20  ---------- ---------- ----IVEIKH IMLPP-SRRD FKDIYV-VFE LMESDLHQVI KANDDLTREH YQ-------- ---------- ------FFLY Q--------- -LLRALKYIH S--------- -ANVYH---- -------RDL KPKNILANAN -CKLKICDFG LARVAF----
   CsMPK20  ---------- ---------- ----IVEIKH IMLPP-SRRD FKDIYV-VFE LMESDLHQVI KANDDLTREH YQ-------- ---------- ------FFLY Q--------- -LLRALKYIH T--------- -ANVYH---- -------RDL KPKNILANAN -CKLKICDFG LARVAF----
   CcMPK20  ---------- ---------- ----IVEIKH IMLPP-SRRD FKDIYV-VFE LMESDLHQVI KANDDLTREH YQ-------- ---------- ------FFLY Q--------- -LLRALKYIH T--------- -ANVYH---- -------RDL KPKNILANAN -CKLKICDFG LARVAF----
   RcMPK20  ---------- ---------- ----IVEIKH IMLPP-SRRE FKDIYV-VFE LMESDLHQVI KANDDLTREH YQ-------- ---------- ------FFLY Q--------- -LLRALKYIH T--------- -ANVYH---- -------RDL KPKNILANAN -CKLKICDFG LARVAF----
   FVMPK20  ---------- ---------- ----IVEIKH IMLPP-SRRD FKDIYV-VFE LMESDLHQVI KANDDLTREH YQ-------- ---------- ------FFLY Q--------- -LLRALKYIH T--------- -ANVYH---- -------RDL KPKNILANAN -CKLKICDFG LARVAF----
 MdMPK20-2  ---------- ---------- ----IVEIKH IMLPP-SRRD FKDIYV-VFE LMESDLHQVI KANDDLTREH YQ-------- ---------- ------FFLY Q--------- -LLRALKYIH T--------- -ANVYH---- -------RDL KPKNILANAN -CKLKICDFG LARVAF----
 PperMPK20  ---------- ---------- ----IVEIKH IMLPP-SRRD FKDIYV-VFE LMESDLHQVI KANDDLTREH YQ-------- ---------- ------FFLY Q--------- -LLRALKYIH T--------- -ANVYH---- -------RDL KPKNILANAN -CKLKICDFG LARVAF----
   AcMPK20  ---------- ---------- ----IVEIKH IMLPP-SRRD FKDIYV-VFE LMESDLHQVI KANDDLTREH YQ-------- ---------- ------FFLY Q--------- -LLRALKYIH T--------- -ANVFH---- -------RDL KPKNILANAN -CKLKICDFG LARVAF----
   SlMPK20  ---------- ---------- ----IVEIKH IMLPP-SRRD FKDIYV-VFE LMESDLHQVI KANDDLTREH YQ-------- ---------- ------FFLY Q--------- -LLRALKYIH T--------- -ANVYH---- -------RDL KPKNILANAN -CKLKICDFG LARVAF----
   StMPK20  ---------- ---------- ----IVEIKH IMLPP-SRRD FKDIYV-VFE LMESDLHQVI KANDDLTREH YQ-------- ---------- ------FFLY Q--------- -LLRALKYIH T--------- -ANVYH---- -------RDL KPKNILANAN -CKLKICDFG LARVAF----
 GrMPK20-1  ---------- ---------- ----IVEIKH IMLPP-SRRD FKDIYV-VFE LMESDLHQVI KANDDLTREH YQ-------- ---------- ------FFLY Q--------- -LLRALKYIH T--------- -ANVYH---- -------RDL KPKNILANAN -CKLKICDFG LARVAF----
CsatMPK20-  ---------- ---------- ----IVEIKH IMLPP-SRRD FKDIYV-VFE LMESDLHQVI KANDDLTREH YQ-------- ---------- ------FFLY Q--------- -LLRALKYIH T--------- -ANVYH---- -------RDL KPKNILANAN -CKLKICDFG LARVAF----
   EgMPK20  ---------- ---------- ----IVEIKH IMLPP-SRRD FKDIYV-VFE LMESDLHQVI KANDDLTKEH YQ-------- ---------- ------FFLY Q--------- -LLRALKYIH T--------- -ANVYH---- -------RDL KPKNILANAN -CKLKICDFG LARVAF----
   MeMPK20  ---------- ---------- ----IVEIKH IMLPP-SRRD FKDIYV-VFE LMESDLHQVI KANDDLTREH YQ-------- ---------- ------FFLY Q--------- -LLRALKYIH T--------- -ANVYH---- -------RDL KPKNILANAN -CKLKICDFG LARVAF----
 GrMPK20-2  ---------- ---------- ----IVEIKH IMLPP-SQRD FKDIYV-VFE LMESDLHKVI KANDDLTREH YQ-------- ---------- ------FFLY Q--------- -LLRALKYIH T--------- -ANVYH---- -------RDL KPKNILANAN -CKLKICDFG LARVAF----
CsatMPK20-  ---------- ---------- ----IVEIKH IMLPP-SRRG FKDIFV-VFE LMESDLHQVI KANDDLTKEH YQ-------- ---------- ------FFLY Q--------- -LLRALKFIH T--------- -ANVYH---- -------RDL KPKNILANAN -CKLKICDFG LARVAF----
   BrMPK20  ---------- ---------- ----IVEIKH IMLPP-SRRE FKDIYV-VFE LMESDLHQVI KANDDLTREH YQ-------- ---------- ------FFLY Q--------- -LLRALKYIH T--------- -ANVYH---- -------RDL KPKNILANAN -CKLKICDFG LARVAF----
   CrMPK20  ---------- ---------- ----IVEIKH IMLPP-SRRE FKDIYV-VFE LMESDLHQVI KANDDLTREH YQ-------- ---------- ------FFLY Q--------- -LLRALKYIH T--------- -ANVYH---- -------RDL KPKNILANAN -CKLKICDFG LARVAF----
   AtMPK20  ---------- ---------- ----IVEIKH IMLPP-SRRE FKDIYV-VFE LMESDLHQVI KANDDLTREH YQ-------- ---------- ------FFLY Q--------- -LLRALKYIH T--------- -ANVYH---- -------RDL KPKNILANAN -CKLKICDFG LARVAF----
   ThMPK20  ---------- ---------- ----IVEIKH IMLPP-SRRE FKDIYV-VFE LMESDLHQVI KANDDLTREH YQ-------- ---------- ------FFLY Q--------- -LLRALKYIH T--------- -ANVYH---- -------RDL KPKNILANAN -CKLKICDFG LARVAF----
 MdMPK20-1  ---------- ---------- ----IVEIKH IMLPP-SRRD FKDIYV-VFE LMESDLHQVI KANDDLTREH YQ-------- ---------- ------FFLY Q--------- -LLRALKYIH T--------- -ANVYH---- -------RDL KPKNILANAN -CKLKICDFG LARVAF----
   MgMPK20  ---------- ---------- ----VVEIKH IILPP-SRRE FKDIYV-VFE LMESDLHQVI KANDDLTREH YQ-------- ---------- ------FFLY Q--------- -LLRALKYIH T--------- -ANVYH---- -------RDL KPKNILANAN -CKLKVCDFG LARVAF----
 BdMPK20-1  ---------- ---------- ----IVEIKH IMLPP-SRRD FKDIYV-VFE LMESDLHQVI KANDDLTKEH YQ-------- ---------- ------FFLY Q--------- -LLRALKYIH T--------- -ANVYH---- -------RDL KPKNILANSN -CKLKICDFG LARVAF----
 OsMPK20-1  ---------- ---------- ----IVEIKH IMLPP-SRRD FKDIYV-VFE LMESDLHQVI KANDDLTKEH YQ-------- ---------- ------FFLY Q--------- -LLRALKYIH T--------- -ANVYH---- -------RDL KPKNILANSN -CKLKICDFG LARVAF----
 PvMPK20-1  ---------- ---------- ----IVEIKH IMLPP-SRRD FKDIYV-VFE LMESDLHQVI KANDDLTKEH YQ-------- ---------- ------FFLY Q--------- -LLRALKYIH T--------- -ANVYH---- -------RDL KPKNILANSN -CKLKICDFG LARVAF----
 PvMPK20-3  ---------- ---------- ----IVEIKH IMLPP-SRRD FKDIYV-VFE LMESDLHQVI KANDDLTKEH YQ-------- ---------- ------FFLY Q--------- -LLRALKYIH T--------- -ANVYH---- -------RDL KPKNILANSN -CKLKICDFG LARVAF----
 SiMPK20-1  ---------- ---------- ----IVEIKH IMLPP-SRRD FKDIYV-VFE LMESDLHQVI KANDDLTKEH YQ-------- ---------- ------FFLY Q--------- -LLRALKYIH T--------- -ANVYH---- -------RDL KPKNILANSN -CKLKICDFG LARVAF----
 SbMPK20-1  ---------- ---------- ----IVEIKH IMLPP-SRRD FKDIYV-VFE LMESDLHQVI KANDDLTKEH YQ-------- ---------- ------FFLY Q--------- -LLRALKYIH T--------- -ANVYH---- -------RDL KPKNILANSN -CKLKICDFG LARVAF----
 PvMPK20-2  ---------- ---------- ----IVEIKH IMLPP-SRKD FKDIYV-VFE LMESDLHQVI KANDDLTKEH YQ-------- ---------- ------FFLY Q--------- -LLRALKYIH T--------- -ANVYH---- -------RDL KPKNILANSN -CKLKICDFG LARVAF----
 PvMPK20-7  ---------- ---------- ----IVEIKH IMLPP-SRKD FKDIYV-VFE LMESDLHQVI KANDDLTKEH YQ-------- ---------- ------FFLY Q--------- -LLRALKYIH T--------- -ANVYH---- -------RDL KPKNILANSN -CKLKICDFG LARVAF----
 SbMPK20-2  ---------- ---------- ----IVEIKH IMLPP-SRKD FKDIYV-VFE LMESDLHQVI KANDDLTKEH YQ-------- ---------- ------FFLY Q--------- -LLRALKYIH T--------- -ANVYH---- -------RDL KPKNILANSN -CKLKICDFG LARVAF----
 ZmMPK20-2  ---------- ---------- ----IVEIKH IMLPP-SRKD FKDIFV-VFE LMESDLHQVI KANDDLTKEH YQ-------- ---------- ------FFLY Q--------- -LLRALKYIH T--------- -ANVYH---- -------RDL KPKNILANSN -CKLKICDFG LARVAF----
 BdMPK20-2  ---------- ---------- ----VVEIKH IMLPP-SRKD FKDIYV-VFE LMESDLHQVI KANDDLTKEH YQ-------- ---------- ------FFLY Q--------- -LLRALKYIH T--------- -ASVYH---- -------RDL KPKNILANSN -CKLKICDFG LARVAF----
 GmMPK19-2  ---------- ---------- ----IVEIKR IMLPP-SKRE FKDIYV-VFE LMESDLHQVI KANDDLTREH HQ-------- ---------- ------FFLY Q--------- -MLRAMKYMH T--------- -ANVYH---- -------RDL KPKNILANAN -CKLKVCDFG LARVAF----
 PvulMPK19  ---------- ---------- ----IVDIKR IMLPP-SKRE FKDIYV-VFE LMESDLHQVI KANDDLTREH HQ-------- ---------- ------FFLY Q--------- -MLRALKYMH T--------- -ANVYH---- -------RDL KPKNILANAN -CKLKVCDFG LARVAF----
   MtMPK19  ---------- ---------- ----IVEIKR IMLPP-SKRE FKDIYV-VFE LMESDLHQVI KANDDLTREH QQ-------- ---------- ------FFLY Q--------- -MLRALKFMH T--------- -ANVYH---- -------RDL KPKNILANAN -CKLKVCDFG LARVAF----
   CpMPK19  ---------- ---------- ----IVEIKR IMLPP-SKRE FKDIFV-VFE LMESDLHQVI KANDDLTREH HQ-------- ---------- ------FFLY Q--------- -MLRALKYMH T--------- -ASVYH---- -------RDL KPKNILANAN -CKLKICDFG LARVAF----
 PtMPK19-1  ---------- ---------- ----IVEIKR IMLPP-SKRE FKDIFV-VFE LMESDLHQVI KANDDLTREH HQ-------- ---------- ------FFLY Q--------- -MLRALKYMH T--------- -ANMYH---- -------RDL KPKNILANAN -CKLKVCDFG LARVAF----
 PtMPK19-2  ---------- ---------- ----IVEIKR IMLPP-SKRE FKDIFV-VFE LMESDLHQVI KANDDLTREH HQ-------- ---------- ------FFLY Q--------- -MLRALKYMH T--------- -ANVYH---- -------RDL KPKNILANAN -CKLKVCDFG LARVAF----
   RcMPK19  ---------- ---------- ----IVEIKR IMLPP-SKRE FKDIFV-VFE LMESDLHQVI KANDDLTREH HQ-------- ---------- ------FFLY Q--------- -MLRALKYMH T--------- -ANVYH---- -------RDL KPKNILANAN -CKLKVCDFG LARVAF----
   CcMPK19  ---------- ---------- ----IVEIKR IMLPP-SKRE FKDIYV-VFE LMESDLHQVI KANDDLTREH HQ-------- ---------- ------FFLY Q--------- -MLRALKYMH T--------- -ANVYH---- -------RDL KPKNILANAN -CKLKVCDFG LARVAF----
   EgMPK19  ---------- ---------- ----IVEIKS IMLPP-SKRE FKDIYV-VFE LMESDLHQVI KANDDLTREH HQ-------- ---------- ------FFLY Q--------- -MLRALKYMH T--------- -ANVYH---- -------RDL KPKNILANAN -CKLKVCDFG LARVAF----
 GrMPK19-1  ---------- ---------- ----IVEIKH IMLPP-SKRE FKDIFV-VFE LMESDLHEVI KANDDLTREH HQ-------- ---------- ------FFLY Q--------- -MLRAMKYMH T--------- -ANVYH---- -------RDL KPKNILANAN -CKLKVCDFG LARVAF----
 GrMPK19-2  ---------- ---------- ----IVEIKR IMLPP-SKRE FKDLFV-VFE LMESDLHQVI KANDDLTREH HQ-------- ---------- ------FFLY Q--------- -MLRAMKYMH T--------- -ANVYH---- -------RDL KPKNILANAN -CKLKVCDFG LARVAF----
 GrMPK19-3  ---------- ---------- ----IVEIKR IMLPP-SKRE FKDIFV-VFE LMESDLHQVI KANDDLTREH HQ-------- ---------- ------FFLY Q--------- -MLRAMKYMH T--------- -ANVYH---- -------RDL KPKNILANAN -CKLKICDFG LARVAF----
   TcMPK19  ---------- ---------- ----IVEIKR IMLPP-SKRE FKDIFV-VFE LMESDLHQVI KANDDLTREH HQ-------- ---------- ------FFLY Q--------- -MLRAMKYMH T--------- -ANVYH---- -------RDL KPKNILANAN -CKLKVCDFG LARVAF----
   FVMPK19  ---------- ---------- ----IVEIKR IMLPP-SKRE FKDIYV-VFE LMESDLHQVI KANDDLT--- ---------- ---------- ---------- ---------- ---------- ---------- -PNVYH---- -------RDL KPKNILANAN -CKLKVCDFG LARVAF----
 MdMPK19-1  ---------- ---------- ----IVEIKX IMLPP-SKKE FKDIYV-VFE LMESDLHQVI KANDDLTREH LQ-------- ---------- ------FFLY Q--------- -MLRALKYMH T--------- -ANVYH---- -------RDL KPKNILANAN -CKLKVCDFG LARVAF----
 MdMPK19-2  ---------- ---------- ----IVEIKX IMLPP-SKKE FKDIYV-VFE LMESDLHQVI KANDDLTREH LQ-------- ---------- ------FFLY Q--------- -MLRALKYMH T--------- -ANVYH---- -------RDL KPKNILANAN -CKLKVCDFG LARVAF----
 MdMPK19-4  ---------- ---------- ----IVEIKX IMLPP-SKKE FKDIYV-VFE LMESDLHQVI KANDDLTREH LQ-------- ---------- ------FFLY Q--------- -MLRALKYMH T--------- -ANVYH---- -------RDL KPKNILANAN -CKLKVCDFG LARVAF----
 MdMPK19-3  ---------- ---------- ----IVEIKR IMLPP-SKRE FKDIYV-VFE LMESDLHQVI KANDDLTREH QQ-------- ---------- ------FFLY Q--------- -MLRALKYMH T--------- -ANVYH---- -------RDL KPKNILANAN -CKLKVCDFG LARVAF----
 LuMPK18-1  ---------- ---------- ----IVEIKR IMLPP-SKRE FRDIFV-VFE LMESDLHQVI KANDDLTREH HQ-------- ---------- ------FFLY Q--------- -MLRALKYMH T--------- -ANVYH---- -------RDL KPKNILANAN -CKLKICDFG LARVAF----
 LuMPK18-2  ---------- ---------- ----IVEIKR IMLPP-SKRE FRDIFV-VFE LMESDLHQVI KANDDLTREH HQ-------- ---------- ------FFLY Q--------- -MLRALKYMH T--------- -ANVYH---- -------RDL KPKNILANAN -CKLKICDFG LARVAF----
   VvMPK19  ---------- ---------- ----IVEIKR IMLPP-SSRE FKDIYV-VFE LMESDLHQVI KANDDLTREH QQ-------- ---------- ------FFLY Q--------- -LLRALKYMH T--------- -ANVYH---- -------RDL KPKNILANAN -CKLKICDFG LARVAF----
 SlMPK19-1  ---------- ---------- ----IVDIKR IMLPP-SKRD FKDIYV-VFE LMESDLHHVI KANDDLSHEH HR-------- ---------- ------FFLY Q--------- -MLRALKYMH T--------- -ANVYH---- -------RDL KPKNILANAN -CKLKICDLG LARVSF----
 StMPK19-1  ---------- ---------- ----IVDIKR IMLPP-SKRD FKDIYV-VFE LMESDLHHVI KANDDLSHEH HR-------- ---------- ------FFLY Q--------- -MLRALKYMH T--------- -ANVYH---- -------RDL KPKNILANAN -CKLKICDLG LARVSF----
 SlMPK19-2  ---------- ---------- ----IVEIKR IILPP-SRRE FRDIYV-VFE LMESDLHHVI KANDDLTHEH HR-------- ---------- ------FFLY Q--------- -MLRAMKFMH T--------- -ANVYH---- -------RDL KPKNILANAN -CKLKICDFG LARVAF----
 StMPK19-2  ---------- ---------- ----IVEIKR IILPP-SRRE FRDIYV-VFE LMESDLHHVI KANDDLTHEH HR-------- ---------- ------FFLY Q--------- -MLRALKFMH T--------- -ANMYH---- -------RDL KPKNILANAN -CKLKICDFG LARVAF----
 PperMPK19  ---------- ---------- ----IVEIKR IMLPP-SKRE FKDIYV-VFE LMESDLHQVI KANDDLTREH HQ-------- ---------- ------FFLY Q--------- -MLRALKYMH T--------- -ANVYH---- -------RDL KPKNILANAN -CKLKVCDFG LARVAF----
 BrMPK18-1  ---------- ---------- ----IVEIKS ILLPP-SKRE FRDIYV-VFE LMESDLHQVI KANDDLTKEH HQ-------- ---------- ------FFLY Q--------- -MLRALKFMH T--------- -ANVYH---- -------RDL KPKNILANAN -CKLKVCDFG LARVAF----
   ThMPK18  ---------- ---------- ----IVEIKS IMLPP-SKRE FKDIYV-VFE LMESDLHQVI KANDDLTREH HQ-------- ---------- ------FFLY Q--------- -MLRALKFMH T--------- -ANVYH---- -------RDL KPKNILANAN -CKLKVCDFG LARASF----
   AtMPK18  ---------- ---------- ----IVEIKS IMLPP-SKRE FKDIYV-VFE LMESDLHQVI KANDDLTREH HQ-------- ---------- ------FFLY Q--------- -MLRALKFMH T--------- -ANVYH---- -------RDL KPKNILANAN -CKLKVCDFG LARVAF----
 BrMPK18-2  ---------- ---------- ----IVEIKS IMLPP-SKRE FKDIYV-VFE LMESDLHQVI KANDDLTRDH HQ-------- ---------- ------FFLY Q--------- -MLRALKFMH T--------- -ANVYH---- -------RDL KPKNILANAN -SKLKVCDFG LARVAF----
 BrMPK19-1  ---------- ---------- ----IVEIKS IMLPP-SKRE FKDIYV-VFE LMESDLHQVI KANDDLTKEH HQ-------- ---------- ------FFLY Q--------- -MLRALKYMH T--------- -ANVYH---- -------RDL KPKNILANAN -CKLKVCDFG LARVSF----
 BrMPK19-2  ---------- ---------- ----IVEIKS IMLPP-SKRE FKDIYV-VFE LMESDLHQVI KANDDLTKEH HQ-------- ---------- ------FFLY Q--------- -MLRALKYMH T--------- -ANVYH---- -------RDL KPKNILANAN -CKLKVCDFG LARVSF----
   CrMPK19  ---------- ---------- ----IVEIKS IMLPP-SKRE FKDIYV-VFE LMESDLHQVI KANDDLTREH HQ-------- ---------- ------FFLY Q--------- -MLRALKYMH T--------- -ANVYH---- -------RDL KPKNILANAN -CKLKVCDFG LARVSF----
   AtMPK19  ---------- ---------- ----IVEIKS IMLPP-SKRE FKDIYV-VFE LMESDLHQVI KANDDLTREH HQ-------- ---------- ------FFLY Q--------- -MLRALKYMH T--------- -ANVYH---- -------RDL KPKNILANAN -CKLKVCDFG LARVSF----
   ThMPK19  ---------- ---------- ----IVEIKS IMLPP-SKRE FKDIYV-VFE LMESDLHQVI KANDDLTREH HQ-------- ---------- ------FFLY Q--------- -MLRALKYMH T--------- -ANVYH---- -------RDL KPKNILANAN -CKLKVCDFG LARVSF----
 BdMPK20-5  ---------- ---------- ----IVQIKH IMLPP-SRRD FRDIYV-VFE LMDTDLHQVI KANDDLTKEH YQ-------- ---------- ------FFLY Q--------- -MLRALKYIH T--------- -ANVYH---- -------RDL KPKNILANAN -CKLKICDFG LARVAF----
 BdMPK20-4  ---------- ---------- ----IVEIRH IMLPP-SRRD FKDIYV-VFE LMDTDLHQVI KANDDLTKEH HQ-------- ---------- ------FFLY Q--------- -MLRALKYIH T--------- -ANVYH---- -------RDL KPKNILANAN -CKLKICDFG LARVAF----
 PvMPK20-4  ---------- ---------- ----IVEIKH IMLPP-SRRD FKDIYV-VFE LMDTDLHQVI KANDDLTKEH HQ-------- ---------- ------FFLY Q--------- -MLRALKYIH T--------- -ANVYH---- -------RDL KPKNILANAN -CKLKICDFG LARVAF----
 SiMPK20-4  ---------- ---------- ----IVEIKH IMLPP-SRRD FKDIYV-VFE LMDTDLHQVI KANDDLTREH HQ-------- ---------- ------FFLY Q--------- -MLRALKYIH T--------- -ANVYH---- -------RDL KPKNILANAN -CKLKICDFG LARVAF----
 SbMPK20-5  ---------- ---------- ----IVEIKH IMLPP-SRRD FKDIYV-VFE LMDTDLHQVI KANDDLTREH HQ-------- ---------- ------FFLY Q--------- -MLRALKYIH T--------- -ANVYH---- -------RDL KPKNILANAN -CKLKICDFG LARVAF----
 ZmMPK20-4  ---------- ---------- ----IVEIKH IMLPP-SRRD FKDIYV-VFE LMDTDLHQVI KANDDLTREH HQ-------- ---------- ------FFLY Q--------- -MLRALKYIH T--------- -ANVYH---- -------RDL KPKNILANAN -CKLKICDFG LARVAF----
 ZmMPK20-5  ---------- ---------- ----IVEIKH IMLPP-SRRD FKDIYV-VFE LMDTDLHQVI KANDDLTREH HQ-------- ---------- ------FFLY Q--------- -MLRALKYIH T--------- -ANVYH---- -------RDL KPKNILANAN -CKLKICDFG LARVAF----
 OsMPK20-4  ---------- ---------- ----IVEIKH IMLPP-SRRD FKDIYV-VFE LMDTDLHQVI KANDDLTKEH HQ-------- ---------- ------FFLY Q--------- -MLRALKYIH T--------- -ANVYH---- -------RDL KPKNILANAN -CKLKICDFG LARVAF----
 PvMPK20-5  ---------- ---------- ----IVEIKH VMLPP-SRRD FRDIYV-VFE LMDTDLHQVI KANDDLTKEH HQ-------- ---------- ------FFLY Q--------- -MLRALKYIH T--------- -ANVYH---- -------RDL KPKNILANAN -CKLKICDFG LARVAF----
 PvMPK20-6  ---------- ---------- ----IVEIKH VMLPP-SRRD FRDIYV-VFE LMDTDLHQVI KANDDLTKEH HQ-------- ---------- ------FFLY Q--------- -MLRALKYIH T--------- -ANVYH---- -------RDL KPKNILANAN -CKLKICDFG LARVAF----
 SiMPK20-3  ---------- ---------- ----IVEIKH VMLPP-SRRD FRDIYV-VFE LMDTDLHQVI KANDDLTKEH HQ-------- ---------- ------FFLY Q--------- -MLRALKYIH T--------- -ANVYH---- -------RDL KPKNILANAN -CKLKICDFG LARVAF----
 SbMPK20-3  ---------- ---------- ----IVEIKH VMLPP-SRRD YRDIYV-VFE LMDTDLHQVI KANDDLTKEH HQ-------- ---------- ------FFLY Q--------- -MLRALKYIH T--------- -ANVYH---- -------RDL KPKNILANAN -CKLKICDFG LARVAF----
 OsMPK20-5  ---------- ---------- ----IVEIKH IMLPP-SRRD FKDIYV-VFE LMDTDLHQVI KANDDLTKEH HQ-------- ---------- ------FFLY Q--------- -MLRALKYIH T--------- -ANVYH---- -------RDL KPKNILANAN -CKLKICDFG LARVAF----
 ZmMPK20-6  ---------- ---------- ----IVEIKH VMLPP-ARRD YKDIYV-VFE LMEADLHQVI KANPDLTTEH HQ-------- ---------- ------YFLY Q--------- -MLRALKYMH A--------- -ANVYH---- -------WDL KPKNILLNAD -CKLKICDFG LARVAF----
 MtMPK20-2  ---------- ---------- ----IVEIKH IMLPP-SIKD FKDIYV-VFE LLESDLHQVI KANADLTKEH YQ-------- ---------- ------FFLY Q--------- -LLRALKYIH T--------- -ANVYH---- -------RDL KPKNILANAN -CKLKICDFG LARVAF----
 OsMPK20-3  ---------- ---------- ----IVEIKH IMLPP-SKMD FRDIYV-VFE LMESDLHQVI KANDDLTREH YQ-------- ---------- ------FFLY Q--------- -MLRALKYIH T--------- -ANVYH---- -------RDL KPKNILANAN -CKLKICDFG LARVAF----
 GmMPK19-1  ---------- ---------- ----IVEIKR IVLPP-SKRE FKDIYV-VFE LMESDLHQVI KANDDLTREH YQ-------- ---------- ------FFLY Q--------- -MLRALKYMH T--------- -ANVYH---- -------RDL KPKNILANAN -CKLKVCDFG LARVAF----
   CrMPK18  ---------- ---------- ----IVEIKS IMLPP-SKRE FRDIYV-VFE LMESDLHQVI KANDDLTREH HQ-------- ---------- ------FFLY Q--------- -MLRALKFMH T--------- -ANVYH---- -------RDL KPKNILANAN -CKLKVCDFG LARVSF----
 ZmMPK20-1  ---------- ---------- ----IVEIKH IMLPP-SRRE FKDIYV-VFE LMESDLHQVI KANDDLTKEH YQ-------- ---------- ------FFLY Q--------- -LIRALKYIH T--------- -ANVYH---- -------RDL KPKNILANSN -CKLKICDFG LARVAF----
 CsatMPK19  ---------- ---------- ----IVDIKR IMLPP-SKKE FRDIYV-VFE LMESDLHQVI KANDDLTREH HQ-------- ---------- ------FFLY Q--------- -MLRALKFMH T--------- -ANVYH---- -------RDL KPKNILANAN -CKLKICDFG LARVAF----
 GmMPK16-1  ---------- ---------- ----IVEIKH ILLPP-SRRE FKDIYV-VFE RMESDLHQVI KANDDLTPEH YQ-------- ---------- ------FFLY Q--------- -LLRGLKYIH R--------- -ANVFH---- -------RDL KPKNILANAD -CKLKICDFG LARVAF----
 GmMPK16-2  ---------- ---------- ----IVEIKH ILLPP-SRRE FKDIYV-VFE LMESDLHQVI KANDDLTPEH YQ-------- ---------- ------FFLY Q--------- -LLRGMKYIH T--------- -ANVFH---- -------RDL KPKNILANAD -CKLKICDFG LARVAF----
 GmMPK16-3  ---------- ---------- ----IVEIKH ILLPP-SRRE FKDIYV-VFE LMESDLHQVI KANDDLTPEH YQ-------- ---------- ------FFLY Q--------- -LLRGLKYIH T--------- -ANVFH---- -------RDL KPKNILANAD -CKLKICDFG LARVAF----
PvulMPK16-  ---------- ---------- ----IVEIKH ILLPP-SRRE FKDIYV-VFE LMESDLHQVI KANDDLTPEH YQ-------- ---------- ------FFLY Q--------- -LLRGLKYIH T--------- -ANVFH---- -------RDL KPKNILANAD -CKLKICDFG LARVAF----
   MtMPK16  ---------- ---------- ----IVEIKH ILLPP-SRRE FKDIYV-VFE LMESDLHQVI KANDDLTPEH YQ-------- ---------- ------FFLY Q--------- -LLRGLKYIH T--------- -ANVFH---- -------RDL KPKNILANAD -CKLKICDFG LARVAF----
PvulMPK16-  ---------- ---------- ----IVEIKH ILLPP-SRRE FKDIYV-VFE LMESDLHQVI KANDDLTAEH YQ-------- ---------- ------FFLY Q--------- -LLRGLKYIH T--------- -ANVFH---- -------RDL KPKNILANAD -CKLKICDFG LARVAF----
   VvMPK16  ---------- ---------- ----IVEIKH ILLPP-SSRE FKDIYV-VFE LMESDLHQVI KANDDLTPEH YQ-------- ---------- ------FFLY Q--------- -LLRGLKYIH T--------- -ANVFH---- -------RDL KPKNILANAD -CKLKICDFG LARVAF----
 MeMPK16-1  ---------- ---------- ----IVEIKH ILLPP-SRRE FKDIYV-VFE LMESDLHQVI KANDDLTPEH YQ-------- ---------- ------FFLY Q--------- -LLRGLKYIH T--------- -ANVFH---- -------RDL KPKNILANAD -CKLKICDFG LARVAF----
   RcMPK16  ---------- ---------- ----IVEIKH ILLPP-SRRE FRDIYV-VFE LMESDLHQVI KANDDLTPEH YQ-------- ---------- ------FFLY Q--------- -LLRGMKYIH T--------- -ANVFH---- -------RDL KPKNILANAD -CKLKICDFG LARVAF----
 PtMPK16-1  ---------- ---------- ----IVEIKH ILLPP-SRRE FKDIYV-VFE LMESDLHQVI KANDDLTPEH YQ-------- ---------- ------FFLY Q--------- -LLRGLKYIH T--------- -ANVFH---- -------RDL KPKNILANAD -CKLKICDFG LARVAF----
 PtMPK16-2  ---------- ---------- ----IVEIKH ILLPP-SRRE FKDIYV-VFE LMESDLHQVI KANDDLTPEH YQ-------- ---------- ------FFLY Q--------- -LLRGLKYIH T--------- -ANVFH---- -------RDL KPKNILANAD -CKLKICDFG LARVAF----
 MeMPK16-2  ---------- ---------- ----IVEIKH ILLPP-SRRE FKDIYV-VFE LMESDLHQVI KANDDLTPEH YQ-------- ---------- ------FFLY Q--------- -LLRGLKYIH T--------- -ANVFH---- -------RDL KPKNILANAD -CKLKICDFG LARVAF----
   GrMPK16  ---------- ---------- ----IVEIKH ILLPP-SRRE FKDIYV-VFE LMESDLHQVI KANDDLTPEH YQ-------- ---------- ------FFLY Q--------- -LLRGLKYIH T--------- -ANVFH---- -------RDL KPKNILANAD -CKLKICDFG LARVAF----
   TcMPK16  ---------- ---------- ----IVEIKH ILLPP-SRRE FKDIYV-VFE LMESDLHQVI KANDDLTPEH YQ-------- ---------- ------FFLY Q--------- -LLRGLKYIH T--------- -ANVFH---- -------RDL KPKNILANAD -CKLKICDFG LARVAF----
 CsatMPK16  ---------- ---------- ----IVEIKH ILLPP-SRRE FKDIYV-VFE LMESDLHQVI KANDDLTPEH YQ-------- ---------- ------FFLY Q--------- -LLRGLKYIH T--------- -ANVFH---- -------RDL KPKNILANAD -CKLKICDFG LARVAF----
   CsMPK16  ---------- ---------- ----IVEIKH ILLPP-SRRE FKDIYV-VFE LMESDLHQVI KANDDLTPEH YQ-------- ---------- ------FFLY Q--------- -LLRGLKYIH T--------- -ANVFH---- -------RDL KPKNILANAD -CKLKICDFG LARVAF----
   CcMPK16  ---------- ---------- ----IVEIKH ILLPP-SRRE FKDIYV-VFE LMESDLHQVI KANDDLTPEH YQ-------- ---------- ------FFLY Q--------- -LLRGLKYIH T--------- -ANVFH---- -------RDL KPKNILANAD -CKLKICDFG LARVAF----
   SlMPK16  ---------- ---------- ----IVEIKH ILLPP-SRRE FKDIYV-VFE LMESDLHQVI KANDDLTPEH YQ-------- ---------- ------FFLY Q--------- -LLRGLKYIH T--------- -ANVFH---- -------RDL KPKNILANAD -CKLKICDFG LARVAF----
   StMPK16  ---------- ---------- ----IVEIKH ILLPP-SRRE FKDIYV-VFE LMESDLHQVI KANDDLTPEH YQ-------- ---------- ------FFLY Q--------- -LLRGLKYIH T--------- -ANVFH---- -------RDL KPKNILANAD -CKLKICDFG LARVAF----
   EgMPK16  ---------- ---------- ----IVEIKH ILLPP-SRRE FKDIYV-VFE LMESDLHQVI KANDDLTPEH YQ-------- ---------- ------FFLY Q--------- -LLRGLKYIH T--------- -ANVFH---- -------RDL KPKNILANAD -CKLKICDFG LARVAF----
   FVMPK16  ---------- ---------- ----IVEIKH ILLPP-SRRE FKDIYV-VFE LMESDLHQVI KANDDLTPEH YQ-------- ---------- ------FFLY Q--------- -LLRGMKYIH T--------- -ANVFH---- -------RDL KPKNILANAD -CKLKICDFG LARVAF----
 MdMPK16-1  ---------- ---------- ----IVEIKH ILLPP-SRRE FKDIYV-VFE LMESDLHQVI KANDDLTPEH YQ-------- ---------- ------FFLY Q--------- -LLRGMKYIH T--------- -ANVFH---- -------RDL KPKNILANAD -CKLKICDFG LARVAF----
 MdMPK16-2  ---------- ---------- ----IVEIKH ILLPP-SRRE FKDIYV-VFE LMESDLHQVI KANDDLTPEH YQ-------- ---------- ------FFLY Q--------- -LLRGMKYIH T--------- -ANVFH---- -------RDL KPKNILANAD -CKLKICDFG LARVAF----
 LuMPK16-2  ---------- ---------- ----IVEIKH ILLPP-SRRE FKDIYV-VFE LMESDLHQVI KANDDLTPEH YQ-------- ---------- ------FFLY Q--------- -LLRGLKYIH TGEELDYLDI SSVELHHHTL SCAIVAEKDL KPKNILANAD -CKLKICDFG LARVAF----
 LuMPK16-1  ---------- ---------- ----IVEIKH ILLPP-SRRE FKDIYV-VFE LMESDLHQVI KANDDLTPEH YQ-------- ---------- ------FFLY Q--------- -LLRGLKYIH TGEELDYLDI STNVFH---- -------RDL KPKNILANAD -CKLKICDFG LERVAF----
[truncated: 708,392 more chars]
